# Supplementary material for: Causal associations of anthropometric measurements with osteoarthritis: A Mendelian randomization study
Source: PLoS One. 2023 Jan 30;18(1):e0279198. doi: 10.1371/journal.pone.0279198 (PMC9886244; doi:10.1371/journal.pone.0279198)
Supplement: S2 File — (ZIP) [file pone.0279198.s002.zip]

Archive with 1 entries (1 files):
- Supporting Tables.xlsx
