# Supplementary material for: Causal associations of anthropometric measurements with osteoarthritis: A Mendelian randomization study
Source: PLoS One. 2023 Jan 30;18(1):e0279198. doi: 10.1371/journal.pone.0279198 (PMC9886244; doi:10.1371/journal.pone.0279198)
Supplement: S2 File — (ZIP) [file pone.0279198.s002.zip › Supporting Tables.xlsx]

## Sheet: ST1_height-OA
		SNP	EA	OA	beta	chr	pos	pval.
1	ST1_height-OA	rs10010325	A	C	0.0219746	4	106106353	1.50003e-63
2	ST1_height-OA	rs10011137	G	A	0.00889408	4	56498199	1.39991e-11
3	ST1_height-OA	rs10031777	C	T	0.0127793	4	48498290	9.8992e-23
4	ST1_height-OA	rs1004982	C	T	-0.0125604	15	51613811	1.20005e-20
5	ST1_height-OA	rs10059884	A	C	-0.0272971	5	32832474	9.30037e-94
6	ST1_height-OA	rs10061757	C	G	0.0133108	5	56086805	2.90001e-22
7	ST1_height-OA	rs10082476	G	A	-0.0185987	10	124164654	1.99986e-34
8	ST1_height-OA	rs10098103	C	T	-0.010138	8	23397081	3.19963e-11
9	ST1_height-OA	rs10105330	T	C	0.0147157	8	58136501	2.90001e-11
10	ST1_height-OA	rs10114341	C	T	0.00855366	9	96919182	8.69961e-11
11	ST1_height-OA	rs10114881	C	T	0.00811157	9	76676071	7.90005e-09
12	ST1_height-OA	rs10123659	G	T	0.0126909	9	83235735	1.9002e-11
13	ST1_height-OA	rs10129429	A	G	-0.0217387	14	92430831	4.10015e-60
14	ST1_height-OA	rs10131337	T	C	0.0144346	14	37144516	5.19996e-21
15	ST1_height-OA	rs1013495	T	C	-0.0214739	10	81140253	5.79963e-60
16	ST1_height-OA	rs10139746	G	A	-0.0149366	14	75040338	9.79941e-30
17	ST1_height-OA	rs10155941	C	T	-0.0116492	7	134422732	5.90065e-19
18	ST1_height-OA	rs10165255	G	A	-0.0163525	2	10199601	1.10002e-35
19	ST1_height-OA	rs10181220	T	C	-0.00841115	2	20035567	1.79999e-10
20	ST1_height-OA	rs1019075	T	C	-0.00859973	14	73884047	7.19946e-11
21	ST1_height-OA	rs1020048	C	A	-0.0174125	9	86666993	3.90032e-25
22	ST1_height-OA	rs10202701	T	C	0.0186846	2	232328681	2.19989e-46
23	ST1_height-OA	rs10207736	T	A	0.0126352	2	217863554	2.09991e-19
24	ST1_height-OA	rs10221274	T	G	-0.011654	17	68093498	6.4003e-18
25	ST1_height-OA	rs10233251	G	A	0.0201774	7	46211533	1.99986e-23
26	ST1_height-OA	rs10241336	C	T	-0.0147019	7	19610215	1.50003e-27
27	ST1_height-OA	rs10248846	A	G	-0.0162727	7	101733647	2.59998e-09
28	ST1_height-OA	rs10253161	G	A	-0.00819728	7	46996392	1.09999e-08
29	ST1_height-OA	rs10283100	G	A	0.0314181	8	120596023	4.19952e-28
30	ST1_height-OA	rs10401891	T	C	-0.0201602	19	4962848	1e-46
31	ST1_height-OA	rs1042838	A	C	-0.00999404	11	100933412	1.29999e-08
32	ST1_height-OA	rs1043413	G	C	0.0191614	19	41939297	5.00035e-46
33	ST1_height-OA	rs1043463	T	A	-0.00930946	2	32843295	3.59998e-10
34	ST1_height-OA	rs1043547	T	G	-0.0119203	14	93406789	7.50067e-15
35	ST1_height-OA	rs1044299	T	C	0.0214915	1	176811873	8.00018e-61
36	ST1_height-OA	rs10498672	G	C	0.0201025	6	7797840	3.29989e-32
37	ST1_height-OA	rs1050969	C	T	0.031159	8	103661730	1.5e-09
38	ST1_height-OA	rs1051547	C	T	-0.00962221	16	19279380	5.19996e-13
39	ST1_height-OA	rs1052256	G	A	0.0193679	1	172363488	1.69981e-31
40	ST1_height-OA	rs1056173	A	G	-0.0176427	7	5364041	1.59993e-17
41	ST1_height-OA	rs1065368	C	T	0.0127506	16	1036860	2.99985e-21
42	ST1_height-OA	rs1074683	G	C	-0.0300431	20	32304653	2.80027e-90
43	ST1_height-OA	rs10748128	T	G	0.0257921	12	69827658	9.49948e-79
44	ST1_height-OA	rs10756792	T	C	0.0134419	9	16726119	3.50026e-19
45	ST1_height-OA	rs10770705	C	A	-0.0152113	12	20857467	2.70023e-28
46	ST1_height-OA	rs10773083	T	G	-0.0167543	12	124791650	2.29985e-33
47	ST1_height-OA	rs10775348	G	A	0.0189637	16	88806348	1.39991e-39
48	ST1_height-OA	rs10789401	G	A	-0.00996766	1	42081111	6.89922e-13
49	ST1_height-OA	rs10826579	A	G	-0.0137741	10	29491536	1.20005e-13
50	ST1_height-OA	rs10831284	A	G	-0.0121675	11	94667964	4.09996e-10
51	ST1_height-OA	rs10832961	G	C	-0.015509	11	18653957	3.69999e-24
52	ST1_height-OA	rs10840242	C	T	0.00954039	11	9474382	3.50026e-13
53	ST1_height-OA	rs10861678	A	G	-0.015574	12	107319661	5.30029e-26
54	ST1_height-OA	rs10874746	C	T	0.0157216	1	93323971	9.8992e-31
55	ST1_height-OA	rs10901216	A	G	-0.0218278	9	133471891	7.70016e-57
56	ST1_height-OA	rs10916606	T	C	0.0165895	1	224570425	1.69981e-25
57	ST1_height-OA	rs10922478	G	A	0.0189841	1	89144053	7.59976e-48
58	ST1_height-OA	rs10923724	T	C	0.00948975	1	119546842	4.79954e-13
59	ST1_height-OA	rs10943915	T	A	0.0106931	6	83617970	6.29941e-14
60	ST1_height-OA	rs10945540	A	G	-0.0148538	6	158738975	2.99985e-27
61	ST1_height-OA	rs10948	T	G	-0.0174758	19	10754905	2.99985e-36
62	ST1_height-OA	rs10953083	A	C	0.0102163	7	92657034	9.09913e-15
63	ST1_height-OA	rs10980706	T	G	-0.0160075	9	113803627	9.30037e-26
64	ST1_height-OA	rs10989088	A	G	0.00984569	9	98823407	1.39991e-11
65	ST1_height-OA	rs10995319	C	T	-0.0140418	10	52762887	1.20005e-19
66	ST1_height-OA	rs11001271	A	G	0.00832546	10	76822260	3.2e-08
67	ST1_height-OA	rs11049708	C	T	-0.02959	12	28697814	2.19989e-94
68	ST1_height-OA	rs11051456	T	C	-0.0100846	12	31700912	6.70039e-12
69	ST1_height-OA	rs11058226	C	T	0.0160921	12	122938958	3.69999e-27
70	ST1_height-OA	rs11088114	A	C	0.0133054	21	30612396	6.49995e-10
71	ST1_height-OA	rs11122824	T	A	0.012421	2	121591475	1.9002e-13
72	ST1_height-OA	rs11129108	C	T	0.00750992	3	23179483	2.19999e-08
73	ST1_height-OA	rs11141738	T	C	-0.0124312	9	89910210	8.69961e-16
74	ST1_height-OA	rs11144782	G	C	-0.0118348	9	78795213	7.39946e-12
75	ST1_height-OA	rs11152363	A	G	0.011541	18	53057188	1.29987e-11
76	ST1_height-OA	rs11167487	C	T	0.0123317	5	149301335	6.4998e-12
77	ST1_height-OA	rs111738917	A	G	-0.0288115	4	106240476	1.69981e-12
78	ST1_height-OA	rs11196169	G	A	-0.00785155	10	114721237	4.39997e-09
79	ST1_height-OA	rs11198898	C	A	-0.0202846	10	121118492	2.09991e-39
80	ST1_height-OA	rs11205303	C	T	0.0343588	1	149906413	5.00035e-149
81	ST1_height-OA	rs11209173	A	G	-0.00829042	1	68369950	1.29999e-08
82	ST1_height-OA	rs112153300	A	G	0.0241257	21	47547474	2.29985e-25
83	ST1_height-OA	rs11217863	A	G	-0.0222611	11	120293138	1.29987e-27
84	ST1_height-OA	rs11221158	T	C	-0.0120672	11	127980209	1.39991e-14
85	ST1_height-OA	rs11245333	A	C	0.0154443	10	126383088	7.10068e-31
86	ST1_height-OA	rs112471207	T	C	-0.0158455	2	172415930	6.4998e-26
87	ST1_height-OA	rs11252860	C	A	0.0139321	10	5024356	1.9002e-19
88	ST1_height-OA	rs11259936	C	A	0.0357708	15	84580582	1e-164
89	ST1_height-OA	rs112635811	T	C	-0.0142212	11	1930713	5.69994e-09
90	ST1_height-OA	rs113595815	G	T	-0.0200277	15	86071450	8.4004e-12
91	ST1_height-OA	rs113851505	T	C	-0.00927822	16	341988	4.70002e-08
92	ST1_height-OA	rs11466399	A	G	0.0275801	1	218591623	3.29989e-82
93	ST1_height-OA	rs114784809	A	G	0.0313514	5	127674221	7.00003e-14
94	ST1_height-OA	rs11553764	T	C	0.0124731	12	104415244	8.00018e-13
95	ST1_height-OA	rs116211567	C	T	-0.0239078	2	68425404	1.20005e-23
96	ST1_height-OA	rs11671106	T	C	-0.00829841	19	46367025	1.5e-09
97	ST1_height-OA	rs11678288	A	T	-0.0101942	2	65774687	1.50003e-14
98	ST1_height-OA	rs11681299	T	C	0.0224663	2	88901732	2.09991e-55
99	ST1_height-OA	rs116893322	A	G	0.016379	15	85524628	5.30029e-19
100	ST1_height-OA	rs11690176	A	G	-0.0111347	2	242356887	1.29987e-15
101	ST1_height-OA	rs1169738	A	G	0.0216198	12	121584410	6.1e-09
102	ST1_height-OA	rs11708067	G	A	-0.013468	3	123065778	7.29962e-19
103	ST1_height-OA	rs11708810	A	T	0.0143591	3	55500045	2.39994e-21
104	ST1_height-OA	rs11710894	T	C	-0.0121378	3	112991959	3.29989e-12
105	ST1_height-OA	rs11711770	G	A	-0.0142608	3	43066768	1.80011e-16
106	ST1_height-OA	rs11713042	C	T	0.0123825	3	41288004	2.39994e-21
107	ST1_height-OA	rs1171614	C	T	-0.0186864	10	61469538	3.19963e-33
108	ST1_height-OA	rs11720869	A	G	0.00947484	3	185619716	9.3994e-12
109	ST1_height-OA	rs11722554	A	G	-0.0319218	4	5016883	8.10028e-21
110	ST1_height-OA	rs11741562	G	T	0.00822685	5	79893662	2.19999e-08
111	ST1_height-OA	rs11743919	T	C	-0.011314	5	156754251	1e-12
112	ST1_height-OA	rs11746047	T	C	0.0114831	5	123997308	1.59993e-17
113	ST1_height-OA	rs11747997	C	A	0.0115007	5	142790752	1.59993e-16
114	ST1_height-OA	rs11754773	G	A	0.0426973	6	34577257	5.90065e-81
115	ST1_height-OA	rs11774206	C	T	-0.015328	8	144375815	2.39994e-23
116	ST1_height-OA	rs11775903	G	A	0.00918727	8	25321076	5.70033e-12
117	ST1_height-OA	rs117793215	T	C	0.0277968	15	100535681	6.29941e-14
118	ST1_height-OA	rs1178172	C	T	0.0152921	7	18794541	8.9002e-22
119	ST1_height-OA	rs117829095	A	C	0.015465	7	1932374	4.49997e-10
120	ST1_height-OA	rs11783598	C	T	0.008088	8	4798388	7.79992e-10
121	ST1_height-OA	rs1179947	A	G	-0.00973182	12	122442444	7.79992e-10
122	ST1_height-OA	rs118173451	C	T	-0.0545347	22	28356600	9.09913e-25
123	ST1_height-OA	rs11857726	A	G	-0.0138048	15	41530359	1.39991e-24
124	ST1_height-OA	rs11877685	A	G	-0.0115027	18	41880210	3.40001e-10
125	ST1_height-OA	rs11898716	G	A	0.0108291	2	241828311	4.79954e-14
126	ST1_height-OA	rs11947952	G	C	0.00852434	4	144252964	3.2e-10
127	ST1_height-OA	rs11955153	C	T	-0.0232208	5	170864548	1.69981e-51
128	ST1_height-OA	rs11957435	C	T	-0.0121185	5	122657858	6.4003e-14
129	ST1_height-OA	rs11998884	T	C	0.0188111	9	33684436	7.50067e-12
130	ST1_height-OA	rs12051048	A	C	0.026557	16	783864	2.39994e-65
131	ST1_height-OA	rs12055151	A	T	-0.00910456	5	50418925	3.90032e-11
132	ST1_height-OA	rs12103006	G	A	0.0120475	16	24726237	1e-19
133	ST1_height-OA	rs12126112	T	C	-0.00910344	1	85730595	1.2e-08
134	ST1_height-OA	rs12130046	A	G	-0.0168305	1	67444043	4.00037e-20
135	ST1_height-OA	rs12130750	C	T	0.0088774	1	200208417	1.99986e-11
136	ST1_height-OA	rs12132534	G	C	0.0107798	1	147098986	6.19998e-09
137	ST1_height-OA	rs12148447	T	C	-0.0245162	15	38366667	9.79941e-11
138	ST1_height-OA	rs12185993	A	T	0.0102095	3	188565410	6.29941e-11
139	ST1_height-OA	rs12209223	A	C	0.0313272	6	76164589	9.09913e-48
140	ST1_height-OA	rs12342779	G	T	-0.0308688	9	119122437	5.10035e-80
141	ST1_height-OA	rs12348423	C	A	-0.0131373	9	4740251	2.90001e-18
142	ST1_height-OA	rs12362444	A	G	-0.00855126	11	45278317	9.09913e-11
143	ST1_height-OA	rs12406530	G	A	-0.016474	1	113117213	1.10002e-24
144	ST1_height-OA	rs12452505	G	C	-0.0298046	17	63556402	9.8992e-57
145	ST1_height-OA	rs12452590	G	T	0.0129203	17	60720058	6.20012e-21
146	ST1_height-OA	rs12459155	G	C	-0.0135334	19	4774475	4.10015e-12
147	ST1_height-OA	rs12466227	G	A	-0.0102371	2	60148940	4.60045e-15
148	ST1_height-OA	rs12478285	A	G	0.00801252	2	109051753	1e-09
149	ST1_height-OA	rs12483653	T	C	-0.0129415	21	17355049	8.99912e-16
150	ST1_height-OA	rs12497944	A	G	-0.0110169	3	24044111	2.70023e-13
151	ST1_height-OA	rs12517974	C	A	0.010044	5	137744369	5.1e-09
152	ST1_height-OA	rs12552167	T	C	0.0175781	9	139322927	6.20012e-34
153	ST1_height-OA	rs12584892	T	C	-0.0130725	13	73624534	3.29989e-14
154	ST1_height-OA	rs12586289	T	G	0.0126157	14	55262780	1.9002e-21
155	ST1_height-OA	rs12592845	T	C	-0.0251655	15	48684958	3.29989e-28
156	ST1_height-OA	rs12622270	C	T	-0.0104133	2	164449314	2.19999e-09
157	ST1_height-OA	rs12645070	A	G	0.0242564	4	57770106	4.90004e-47
158	ST1_height-OA	rs12648093	G	A	-0.0136056	4	123838758	9.79941e-20
159	ST1_height-OA	rs12668269	T	A	0.00998126	7	65779510	7.39946e-12
160	ST1_height-OA	rs12669267	T	C	-0.0176304	7	73304636	1.29987e-19
161	ST1_height-OA	rs12813930	C	T	-0.0126495	12	120950713	5.30029e-15
162	ST1_height-OA	rs12868316	T	C	0.00931154	13	113878523	3.2e-09
163	ST1_height-OA	rs12903939	A	G	-0.0114684	15	101641034	1.69981e-12
164	ST1_height-OA	rs1291066	C	G	0.0157438	20	35790918	3.50026e-21
165	ST1_height-OA	rs12924101	C	A	-0.0133876	16	89862906	1.9002e-15
166	ST1_height-OA	rs12952981	A	G	0.0122798	17	79409189	2.99985e-19
167	ST1_height-OA	rs12966785	A	G	-0.0116103	18	22858941	9.70063e-18
168	ST1_height-OA	rs12968652	A	G	-0.014194	18	46501070	1.50003e-25
169	ST1_height-OA	rs12982509	C	T	0.0181866	19	3412057	1.9002e-30
170	ST1_height-OA	rs12985850	A	G	0.0250589	19	2155042	2.29985e-77
171	ST1_height-OA	rs13014796	A	G	-0.0170775	2	200321050	8.60003e-23
172	ST1_height-OA	rs13041213	A	T	0.0247857	20	47800829	3.40017e-57
173	ST1_height-OA	rs13168903	G	T	-0.00800838	5	158517233	1.5e-09
174	ST1_height-OA	rs1317867	G	A	0.0185562	17	21276114	6.59933e-45
175	ST1_height-OA	rs13178887	C	T	-0.0200087	5	88355993	1.29987e-50
176	ST1_height-OA	rs13179048	A	C	0.0122048	5	95542726	5.50047e-18
177	ST1_height-OA	rs13226864	A	G	0.0116434	7	100499315	4.60045e-12
178	ST1_height-OA	rs13251736	C	T	-0.0183806	8	32291790	9.09997e-10
179	ST1_height-OA	rs13334364	C	T	-0.0254216	16	67332365	1.9002e-24
180	ST1_height-OA	rs13340461	T	C	0.0179591	6	41924278	5.19996e-35
181	ST1_height-OA	rs13406427	G	C	0.0115864	2	46878351	2.60016e-15
182	ST1_height-OA	rs13412980	A	C	-0.00985618	2	1545231	7.00003e-09
183	ST1_height-OA	rs1352982	G	A	0.0100862	10	25332461	1.10002e-13
184	ST1_height-OA	rs1353778	T	A	-0.00852307	3	134088443	2e-10
185	ST1_height-OA	rs136029	A	G	0.0119752	22	46236425	4.00037e-19
186	ST1_height-OA	rs138198562	C	T	0.0217132	12	46429309	2.90001e-12
187	ST1_height-OA	rs138548025	C	T	0.0194099	4	135114664	4.60002e-09
188	ST1_height-OA	rs138937927	T	C	-0.0449331	16	51095561	1.69981e-25
189	ST1_height-OA	rs1393421	A	G	0.0159563	15	38369210	3.2e-09
190	ST1_height-OA	rs1395602	C	A	0.00983951	16	4911239	7.89951e-14
191	ST1_height-OA	rs140182288	T	C	0.0234688	1	2226159	2.39999e-08
192	ST1_height-OA	rs140753094	A	C	0.0149373	1	40641118	3.40017e-14
193	ST1_height-OA	rs1415701	A	G	-0.0314558	6	130345835	5.60015e-100
194	ST1_height-OA	rs1420150	G	C	-0.00956276	7	33321872	1.5e-09
195	ST1_height-OA	rs142190120	T	C	-0.0460584	2	219953832	2.70023e-15
196	ST1_height-OA	rs143384	G	A	0.0593269	20	34025756	1e-200
197	ST1_height-OA	rs143840904	T	C	-0.103446	11	2813322	1.20005e-100
198	ST1_height-OA	rs144351518	G	A	-0.0364062	4	1893651	1.20005e-21
199	ST1_height-OA	rs1443536	G	A	0.031917	4	82174165	2.30144e-112
200	ST1_height-OA	rs1443749	T	C	0.01181	7	121960438	2.49977e-18
201	ST1_height-OA	rs1443930	G	T	0.00803607	8	109012769	2e-08
202	ST1_height-OA	rs145873050	T	G	-0.0255731	1	150766213	2.59998e-10
203	ST1_height-OA	rs146381464	A	C	0.0798442	3	51463177	4.10015e-74
204	ST1_height-OA	rs1468177	C	T	0.010722	22	30544559	5.70033e-15
205	ST1_height-OA	rs146851424	C	A	0.0943173	13	50377910	3.69999e-95
206	ST1_height-OA	rs147110934	T	G	-0.0662951	19	55993436	1.29987e-54
207	ST1_height-OA	rs147176253	A	G	-0.0183888	16	3946485	1.99986e-11
208	ST1_height-OA	rs1472565	C	T	-0.0150252	1	19755030	7.19946e-31
209	ST1_height-OA	rs1474647	T	C	-0.0133275	1	22441865	1.59993e-24
210	ST1_height-OA	rs147472851	A	G	0.0128882	14	36245495	1.99986e-17
211	ST1_height-OA	rs1490384	T	C	0.032697	6	126851160	1.59956e-140
212	ST1_height-OA	rs1490819	T	C	0.0162271	5	67099798	7.29962e-20
213	ST1_height-OA	rs149290349	A	G	0.0141698	2	43451957	1.29999e-08
214	ST1_height-OA	rs149802978	G	C	-0.0218764	5	102346866	8.10028e-14
215	ST1_height-OA	rs149840699	A	G	0.0189953	20	49210579	1.29987e-14
216	ST1_height-OA	rs150095746	G	A	0.0225464	8	76486799	1.29999e-08
217	ST1_height-OA	rs151123887	A	G	-0.0406349	20	34593288	1.39991e-18
218	ST1_height-OA	rs1512104	A	G	0.00890924	4	26021310	2.5e-08
219	ST1_height-OA	rs151305167	T	C	-0.0142065	2	5832142	6.89922e-11
220	ST1_height-OA	rs1513572	C	T	0.00745457	4	21850305	2.90001e-08
221	ST1_height-OA	rs1514134	C	T	-0.00915765	1	56116513	6.89922e-12
222	ST1_height-OA	rs1524065	A	C	0.0161542	7	38126589	4.49987e-32
223	ST1_height-OA	rs1531851	C	T	-0.00829137	2	20694122	2e-08
224	ST1_height-OA	rs1545552	G	A	0.0237003	2	33360338	2.39994e-61
225	ST1_height-OA	rs1563387	T	G	-0.00831581	8	121179924	1.09999e-09
226	ST1_height-OA	rs1569364	T	C	-0.0113582	8	116629732	1e-17
227	ST1_height-OA	rs1573891	C	G	-0.0339015	15	99186488	3.40017e-79
228	ST1_height-OA	rs1574220	C	T	0.0220335	5	314518	7.39946e-20
229	ST1_height-OA	rs1593071	C	A	-0.0181821	5	42786309	8.9002e-44
230	ST1_height-OA	rs1599473	T	G	-0.0199866	8	120475358	4.60045e-39
231	ST1_height-OA	rs1624841	T	C	0.0103182	18	7556208	8.30004e-10
232	ST1_height-OA	rs1679910	A	G	0.00900739	1	53582321	8.19974e-12
233	ST1_height-OA	rs16824590	A	G	-0.0157893	2	203137347	9.09913e-15
234	ST1_height-OA	rs16905189	G	C	-0.0274204	8	135598132	4.10015e-90
235	ST1_height-OA	rs16928433	A	G	-0.0135168	12	1546814	5.10035e-11
236	ST1_height-OA	rs16942323	C	T	-0.0926082	15	89383764	4.69894e-116
237	ST1_height-OA	rs16951879	T	C	0.0332192	17	1969912	1.20005e-12
238	ST1_height-OA	rs17034560	A	G	0.0199313	1	10229158	6.29999e-09
239	ST1_height-OA	rs17038164	C	T	-0.0306447	1	118862669	6.4998e-95
240	ST1_height-OA	rs17038954	T	C	0.0199328	2	1645673	1.20005e-13
241	ST1_height-OA	rs17148514	T	C	-0.0135592	11	85526399	1.10002e-18
242	ST1_height-OA	rs17157112	G	T	-0.0162004	7	28779946	5.50047e-35
243	ST1_height-OA	rs17197114	C	T	0.0158329	14	21894526	5.90065e-20
244	ST1_height-OA	rs17199964	A	G	-0.0155788	4	102707791	1.2e-10
245	ST1_height-OA	rs172179	C	G	-0.00987559	13	30177337	1.50003e-13
246	ST1_height-OA	rs17236066	A	G	0.017539	2	174863486	2.90001e-13
247	ST1_height-OA	rs1729090	T	C	-0.00980812	8	13107258	4.10015e-13
248	ST1_height-OA	rs1730040	G	A	0.0155556	3	158030962	5.10035e-32
249	ST1_height-OA	rs17357954	T	G	0.0304968	1	41487337	2.09991e-84
250	ST1_height-OA	rs17400325	C	T	0.0402301	2	178565913	3.29989e-35
251	ST1_height-OA	rs17409588	C	T	0.010157	5	31528627	3.90032e-13
252	ST1_height-OA	rs1741344	T	C	-0.0200927	20	4101800	2.39994e-49
253	ST1_height-OA	rs174529	C	T	-0.00931697	11	61543961	6.09958e-12
254	ST1_height-OA	rs17454369	C	G	0.0194408	4	87666334	8.10028e-12
255	ST1_height-OA	rs17472816	G	A	-0.0238025	10	12020794	1.80011e-16
256	ST1_height-OA	rs17511102	T	A	0.0321776	2	37960613	3.40017e-45
257	ST1_height-OA	rs17592880	G	A	-0.0191343	11	59286521	2e-09
258	ST1_height-OA	rs17599450	T	C	0.00909659	19	30328753	1.29999e-10
259	ST1_height-OA	rs17741562	C	T	0.00956635	2	148563066	3.69999e-09
260	ST1_height-OA	rs17800727	G	A	0.020833	16	53481010	5.10035e-48
261	ST1_height-OA	rs17855988	C	G	0.0190333	7	73474825	1.20005e-17
262	ST1_height-OA	rs184090834	A	T	-0.086633	2	219873482	4.00037e-52
263	ST1_height-OA	rs1863758	G	A	0.0081748	15	56151030	1.09999e-08
264	ST1_height-OA	rs1867780	G	C	-0.014751	15	77407114	4.70002e-24
265	ST1_height-OA	rs1884897	G	A	-0.0345351	20	6612832	4.60257e-142
266	ST1_height-OA	rs188571030	T	C	0.0474622	15	75786845	2.29985e-11
267	ST1_height-OA	rs1889643	A	C	-0.00967997	6	141721197	7.8001e-11
268	ST1_height-OA	rs1910252	T	C	0.016643	8	49407362	2.39994e-21
269	ST1_height-OA	rs1948047	C	T	0.0114274	6	47585912	3.10027e-15
270	ST1_height-OA	rs1952256	G	A	0.0327572	1	184035116	3.1989e-127
271	ST1_height-OA	rs1961247	T	C	0.00841727	11	32949014	1.29999e-09
272	ST1_height-OA	rs1962482	T	G	-0.0122811	1	86313536	1.69981e-12
273	ST1_height-OA	rs1984119	C	T	-0.0295024	9	98368761	2.29985e-84
274	ST1_height-OA	rs1985278	T	G	-0.0152699	1	21091861	5.40008e-30
275	ST1_height-OA	rs1985299	G	A	0.00882874	3	183538416	1.9002e-11
276	ST1_height-OA	rs1990657	C	T	-0.0178406	5	171220503	1.20005e-41
277	ST1_height-OA	rs1996711	C	T	-0.0120917	3	146980646	1.59993e-20
278	ST1_height-OA	rs2006122	T	A	0.0374011	17	61987405	4.79733e-141
279	ST1_height-OA	rs2016437	G	T	0.00948708	1	235539355	2.49977e-12
280	ST1_height-OA	rs2034395	T	G	-0.0234328	2	121610186	2.49977e-41
281	ST1_height-OA	rs2035901	G	A	0.0239698	4	145521867	7.00003e-75
282	ST1_height-OA	rs2061708	C	G	-0.0176111	1	103417203	1.69981e-40
283	ST1_height-OA	rs2065036	T	C	-0.0094055	22	28099361	1.20005e-11
284	ST1_height-OA	rs2072346	T	C	0.0157038	16	4027423	4.49987e-21
285	ST1_height-OA	rs2093210	T	C	-0.0289701	14	60957279	5.19996e-103
286	ST1_height-OA	rs2099333	T	C	-0.0197806	19	19605963	9.30037e-31
287	ST1_height-OA	rs2110748	A	C	-0.0312838	2	202345476	1.39991e-12
288	ST1_height-OA	rs2131371	C	A	0.014953	12	46796522	8.80035e-26
289	ST1_height-OA	rs2138628	A	T	-0.0160451	9	108931732	5.40008e-30
290	ST1_height-OA	rs215226	G	A	0.0188864	12	591300	1.80011e-45
291	ST1_height-OA	rs2157323	C	T	0.0146702	6	116729779	1.29987e-23
292	ST1_height-OA	rs2181834	T	G	0.0158175	10	102661251	3.10027e-33
293	ST1_height-OA	rs219162	G	C	0.00962182	2	33219099	4.30031e-12
294	ST1_height-OA	rs2194411	A	G	0.0433997	3	185548663	1.39959e-107
295	ST1_height-OA	rs2219320	C	T	-0.0181363	1	26803430	3.69999e-34
296	ST1_height-OA	rs2229094	C	T	-0.0241271	6	31540556	3.90032e-59
297	ST1_height-OA	rs2239748	T	C	0.0141323	13	33101817	5.90065e-25
298	ST1_height-OA	rs2240169	T	C	0.00865227	19	1018830	4.49997e-10
299	ST1_height-OA	rs2270894	G	C	-0.0273135	3	9975386	2.09991e-59
300	ST1_height-OA	rs227745	A	T	0.0193513	17	54762165	1.59993e-39
301	ST1_height-OA	rs228279	C	T	-0.0160347	17	36918350	1.29987e-24
302	ST1_height-OA	rs2290154	C	T	-0.0152067	18	77211175	1.80011e-28
303	ST1_height-OA	rs2302580	T	C	-0.017225	4	8608634	1.50003e-38
304	ST1_height-OA	rs2303597	C	T	-0.013328	2	71780821	1.29987e-20
305	ST1_height-OA	rs2305141	G	A	0.0136081	2	233684402	8.9002e-25
306	ST1_height-OA	rs2326181	T	C	-0.00858957	20	3312596	5.50047e-11
307	ST1_height-OA	rs235763	C	T	-0.0159447	20	6705246	1.50003e-32
308	ST1_height-OA	rs2368274	T	G	-0.0129144	10	28193276	1.29999e-08
309	ST1_height-OA	rs2378788	G	A	-0.00863486	1	183918161	4.79999e-09
310	ST1_height-OA	rs2380893	G	A	0.00747402	2	141585138	1.2e-08
311	ST1_height-OA	rs2384145	C	G	0.0275068	2	25472066	1.10002e-96
312	ST1_height-OA	rs2410728	G	C	0.0110118	5	86340997	5.30029e-13
313	ST1_height-OA	rs2427312	T	C	-0.0112594	20	60970591	6.70039e-12
314	ST1_height-OA	rs244711	T	C	0.0390758	5	176509193	3.59749e-148
315	ST1_height-OA	rs246185	C	T	0.0180786	16	14395432	2.70023e-37
316	ST1_height-OA	rs2475314	A	G	-0.0108492	10	121644781	4.49987e-16
317	ST1_height-OA	rs2503716	T	C	0.0118798	1	2149292	9.20026e-19
318	ST1_height-OA	rs2513299	T	C	0.0221588	11	68410157	1e-33
319	ST1_height-OA	rs2527166	T	C	-0.00935315	8	5532881	1.2e-08
320	ST1_height-OA	rs2545101	T	C	-0.0110285	5	180646014	6.29941e-12
321	ST1_height-OA	rs2570515	T	C	-0.00929647	2	47297082	4.70002e-10
322	ST1_height-OA	rs2592831	C	T	0.0175838	4	1711404	2.90001e-37
323	ST1_height-OA	rs2595508	G	A	-0.0128559	2	232253390	8.00018e-17
324	ST1_height-OA	rs2610986	T	C	-0.0208969	4	18037231	8.9002e-50
325	ST1_height-OA	rs2613946	G	A	0.0111566	3	112825573	2.19989e-16
326	ST1_height-OA	rs261532	T	G	0.0149261	5	138949362	1.9002e-25
327	ST1_height-OA	rs264766	C	T	0.013044	5	64388979	5.30029e-21
328	ST1_height-OA	rs2648725	A	T	0.0212425	10	93015079	2.90001e-40
329	ST1_height-OA	rs2654969	G	A	-0.0139065	15	99532777	3.69999e-19
330	ST1_height-OA	rs2663335	T	A	-0.00968285	17	929741	6.59994e-09
331	ST1_height-OA	rs2675228	T	C	-0.0273216	3	13553380	6.70039e-35
332	ST1_height-OA	rs2697546	G	A	-0.00906238	5	90321288	8.10028e-11
333	ST1_height-OA	rs2715094	A	G	-0.0117822	7	50730452	4.30031e-15
334	ST1_height-OA	rs2715553	A	G	0.0145756	17	38496320	1.50003e-28
335	ST1_height-OA	rs2724616	G	A	-0.0207918	12	11870768	2.19989e-52
336	ST1_height-OA	rs2732744	C	T	-0.0096302	7	84842884	4.49997e-10
337	ST1_height-OA	rs273974	T	C	0.0126058	7	137614713	4.79954e-22
338	ST1_height-OA	rs2741311	C	T	-0.0287664	2	233239743	1.50003e-32
339	ST1_height-OA	rs2746026	T	C	0.0118755	17	18134354	5.79963e-19
340	ST1_height-OA	rs274668	T	C	-0.0110548	5	6711630	2.39994e-15
341	ST1_height-OA	rs2755237	C	A	-0.0141735	13	41109429	1.39991e-14
342	ST1_height-OA	rs2763263	A	T	-0.0213886	6	168814392	4.79954e-45
343	ST1_height-OA	rs2780226	T	C	-0.0626187	6	34199092	5.29663e-168
344	ST1_height-OA	rs2789514	A	G	0.0172252	9	129833029	8.4004e-19
345	ST1_height-OA	rs2793007	C	G	-0.0140682	9	125664882	3.40017e-14
346	ST1_height-OA	rs2808290	T	C	0.0142976	10	27900882	1.39991e-27
347	ST1_height-OA	rs2812237	A	G	-0.0180196	13	51299120	8.49963e-24
348	ST1_height-OA	rs2830581	A	G	-0.0142002	21	28293800	2.80027e-15
349	ST1_height-OA	rs2835676	T	C	0.00934873	21	38591311	2.29985e-11
350	ST1_height-OA	rs28481863	A	G	-0.0268967	12	123902361	1.69981e-59
351	ST1_height-OA	rs28503877	G	C	0.00954249	4	166319470	8.00018e-11
352	ST1_height-OA	rs285187	A	G	-0.0140466	20	42316582	1.10002e-12
353	ST1_height-OA	rs28519617	G	T	-0.0233554	3	135874930	1.80011e-56
354	ST1_height-OA	rs28576486	A	G	-0.0118971	19	7213287	2.60016e-19
355	ST1_height-OA	rs28625289	T	A	-0.00958788	4	120523005	1.6e-08
356	ST1_height-OA	rs28682325	C	T	0.0251796	2	54700447	9.79941e-15
357	ST1_height-OA	rs28701981	C	T	0.0302075	9	98217581	7.19449e-107
358	ST1_height-OA	rs2871960	C	A	0.0567077	3	141121814	1e-200
359	ST1_height-OA	rs28757157	T	C	-0.0396557	15	51545401	9.60064e-35
360	ST1_height-OA	rs28929474	T	C	0.101475	14	94844947	1.49968e-102
361	ST1_height-OA	rs2925155	T	C	-0.0185374	8	75886297	5.70033e-35
362	ST1_height-OA	rs2993548	G	C	0.0423292	1	212217131	3.69999e-14
363	ST1_height-OA	rs3020407	A	G	-0.0117944	6	152307261	2.09991e-17
364	ST1_height-OA	rs3020623	A	G	0.00953355	7	100772845	2.90001e-12
365	ST1_height-OA	rs3020644	G	A	-0.0236408	6	31894626	2.60016e-69
366	ST1_height-OA	rs310585	C	T	0.00833599	7	150895255	2.99999e-10
367	ST1_height-OA	rs310796	T	G	0.0150456	12	77453226	7.8001e-27
368	ST1_height-OA	rs3116168	C	T	0.0278148	2	232989831	7.50067e-83
369	ST1_height-OA	rs3118906	A	G	-0.0384798	13	51106788	6.39735e-152
370	ST1_height-OA	rs332194	C	T	-0.0167507	10	28922228	1.69981e-24
371	ST1_height-OA	rs34074573	G	A	0.0223614	14	23789955	2.60016e-36
372	ST1_height-OA	rs34118426	G	A	-0.0210752	12	94201279	5.90065e-50
373	ST1_height-OA	rs34454426	A	G	-0.0200949	3	87346735	1.99986e-11
374	ST1_height-OA	rs34517439	A	C	0.0313075	1	78450517	7.10068e-55
375	ST1_height-OA	rs34544557	T	C	-0.0118505	11	69911825	2.70023e-19
376	ST1_height-OA	rs34587452	C	G	-0.0192303	4	1009900	7.89951e-34
377	ST1_height-OA	rs34751492	C	T	-0.0180555	2	227268646	2.80001e-08
378	ST1_height-OA	rs34773647	T	G	0.0462097	1	150130983	1e-23
379	ST1_height-OA	rs34776209	T	C	-0.0270927	7	23513093	1.50003e-71
380	ST1_height-OA	rs34831515	T	C	-0.0184272	19	17275777	2.90001e-32
381	ST1_height-OA	rs34849253	A	G	0.0125179	18	33024107	1.69981e-18
382	ST1_height-OA	rs34958982	C	T	-0.0209286	11	47547046	8.60003e-53
383	ST1_height-OA	rs34970912	G	C	0.0271975	16	73068163	1.10002e-13
384	ST1_height-OA	rs35130225	A	G	-0.0114584	5	112116069	1.9002e-18
385	ST1_height-OA	rs351373	T	G	-0.00935616	1	212426631	2.80027e-12
386	ST1_height-OA	rs35307904	A	G	-0.0400395	9	78511889	1e-88
387	ST1_height-OA	rs35348430	G	A	-0.011362	10	96100627	1.40001e-09
388	ST1_height-OA	rs35628589	T	C	0.033654	20	61440005	3.90032e-36
389	ST1_height-OA	rs35665085	A	G	-0.0178688	22	17625915	4.49997e-10
390	ST1_height-OA	rs35756741	T	C	-0.0257975	12	12868701	4.60045e-30
391	ST1_height-OA	rs35874463	G	A	0.0557117	15	67457698	3.69999e-88
392	ST1_height-OA	rs35917062	A	G	-0.0173058	2	191660828	1.50003e-16
393	ST1_height-OA	rs35954730	A	G	-0.0217078	10	12943111	8.69961e-51
394	ST1_height-OA	rs35990522	A	T	0.0259624	9	119274481	1.59993e-25
395	ST1_height-OA	rs36226649	C	T	0.0372293	14	24835500	2.49977e-45
396	ST1_height-OA	rs3751877	C	T	-0.0138927	16	15154898	9.8992e-11
397	ST1_height-OA	rs3751921	G	A	0.00848555	17	25642315	1.6e-10
398	ST1_height-OA	rs3756668	A	G	-0.0128523	5	67596088	8.30042e-23
399	ST1_height-OA	rs3795949	A	C	0.0194778	2	23926932	7.70016e-51
400	ST1_height-OA	rs37978	G	A	0.0152603	7	8017851	2.29985e-31
401	ST1_height-OA	rs3807945	A	G	0.0198638	7	20415826	4.10015e-52
402	ST1_height-OA	rs3821156	G	A	-0.0133128	2	36741530	1.69981e-23
403	ST1_height-OA	rs3866205	T	A	0.0119719	4	124089399	2.90001e-10
404	ST1_height-OA	rs3925	A	G	-0.0096461	8	38281658	2.39999e-10
405	ST1_height-OA	rs41271299	T	C	0.088775	6	19839415	1.1995e-200
406	ST1_height-OA	rs42039	T	C	0.0452162	7	92244422	2.09894e-194
407	ST1_height-OA	rs4239436	G	A	0.0497094	18	20731930	1e-200
408	ST1_height-OA	rs4252548	T	C	-0.0671304	19	55879672	7.59976e-51
409	ST1_height-OA	rs4287972	T	C	-0.0125379	4	88645798	5.19996e-22
410	ST1_height-OA	rs4291276	G	A	-0.0193876	8	23173591	5.50047e-36
411	ST1_height-OA	rs4293126	A	G	0.0126315	11	122804133	9.3994e-22
412	ST1_height-OA	rs4339935	T	G	-0.00819393	10	4986044	4.09996e-10
413	ST1_height-OA	rs4361209	G	A	0.0139216	22	39281636	1.59993e-18
414	ST1_height-OA	rs437853	C	T	0.0151544	2	196973	3.59998e-15
415	ST1_height-OA	rs4401680	G	T	0.0103098	6	140164286	4.79954e-11
416	ST1_height-OA	rs4415953	A	G	0.00871477	14	80943372	3.59998e-10
417	ST1_height-OA	rs4421120	A	G	0.0254146	5	32763118	2.29985e-46
418	ST1_height-OA	rs4510865	T	A	-0.0111613	8	12685204	9.20026e-12
419	ST1_height-OA	rs4541010	C	T	0.0106854	15	62207619	3.59998e-16
420	ST1_height-OA	rs45446698	G	T	0.0332674	7	99332948	1.80011e-24
421	ST1_height-OA	rs4545829	A	G	0.00790042	16	80005642	2.90001e-09
422	ST1_height-OA	rs45474992	T	C	-0.0254169	19	47724564	8.4004e-13
423	ST1_height-OA	rs45478299	A	G	0.0107146	7	87111321	2.69998e-10
424	ST1_height-OA	rs45601237	A	G	0.00767436	1	31196255	3.2e-08
425	ST1_height-OA	rs4630854	G	A	0.00797178	21	47437220	7.59994e-09
426	ST1_height-OA	rs467022	T	C	-0.0089874	5	55805639	1.7e-09
427	ST1_height-OA	rs4720831	A	G	-0.00933862	7	1566207	1.59993e-12
428	ST1_height-OA	rs4723399	C	G	-0.00950191	7	35273116	1.29987e-12
429	ST1_height-OA	rs4735769	C	A	0.0282712	8	78104676	9.30037e-85
430	ST1_height-OA	rs4756786	A	C	-0.0105649	11	14285900	7.50067e-14
431	ST1_height-OA	rs4788218	C	T	0.0157475	16	30055750	6.09958e-32
432	ST1_height-OA	rs4788891	G	A	0.0174413	17	73391145	3.50026e-23
433	ST1_height-OA	rs4814656	A	G	-0.0113647	20	17769540	5.10035e-18
434	ST1_height-OA	rs4865956	A	T	-0.0249252	5	54882505	9.8992e-69
435	ST1_height-OA	rs4870056	A	G	0.0226879	6	152162227	3.19963e-68
436	ST1_height-OA	rs4870941	C	G	-0.017544	8	126498828	1.99986e-29
437	ST1_height-OA	rs4886782	A	G	-0.0234146	15	74228810	2.09991e-65
438	ST1_height-OA	rs4887952	A	G	-0.0129638	16	78347216	1.9002e-15
439	ST1_height-OA	rs4899401	G	A	-0.0115377	14	37004549	2.90001e-18
440	ST1_height-OA	rs4906203	T	C	-0.0162773	14	102928991	8.80035e-26
441	ST1_height-OA	rs4908774	A	G	0.00927777	1	8770696	7.10003e-09
442	ST1_height-OA	rs4926633	C	T	-0.0215072	1	54887567	4.00037e-21
443	ST1_height-OA	rs4938330	G	C	-0.0091676	11	116928514	1.40001e-08
444	ST1_height-OA	rs4944961	T	C	0.00772868	11	74559481	3.79997e-08
445	ST1_height-OA	rs4969471	G	C	0.0158481	17	79977813	2.29985e-28
446	ST1_height-OA	rs4974930	C	A	0.0103433	4	39238456	4.30031e-11
447	ST1_height-OA	rs4974968	T	C	0.0136176	4	40172933	7.89951e-19
448	ST1_height-OA	rs4982404	T	C	0.0158641	14	21539684	3.59998e-33
449	ST1_height-OA	rs4986172	T	C	-0.0214313	17	43216281	1.80011e-54
450	ST1_height-OA	rs498685	C	T	-0.0124053	18	13088673	1.80011e-20
451	ST1_height-OA	rs505110	A	G	0.010915	18	331506	5.10035e-15
452	ST1_height-OA	rs508347	C	T	-0.0350415	7	28212824	6.69885e-133
453	ST1_height-OA	rs511987	C	T	-0.0117531	11	125981569	1.69981e-17
454	ST1_height-OA	rs519384	A	T	0.0240742	3	172168507	3.29989e-62
455	ST1_height-OA	rs527393	A	G	0.0177166	2	169709757	2.29985e-42
456	ST1_height-OA	rs52826764	T	C	-0.0574798	2	20205541	6.59933e-51
457	ST1_height-OA	rs55726184	A	G	-0.0183882	14	24834971	1.80011e-17
458	ST1_height-OA	rs55749333	T	C	-0.0247922	17	7371932	5.19996e-74
459	ST1_height-OA	rs55778236	C	T	0.0175666	5	115022380	1.39991e-33
460	ST1_height-OA	rs55837722	C	G	0.0159298	10	94850473	6.59933e-12
461	ST1_height-OA	rs55914260	T	C	0.0109028	18	29745501	1.40001e-10
462	ST1_height-OA	rs55944294	A	C	0.0134572	6	18993264	9.79941e-11
463	ST1_height-OA	rs55998444	C	T	0.00795873	2	128119846	6.69993e-09
464	ST1_height-OA	rs56011514	G	A	0.0129732	4	109456614	7.50067e-22
465	ST1_height-OA	rs56077950	T	C	0.0173134	4	122721412	3.19963e-35
466	ST1_height-OA	rs56128104	C	G	0.0112112	7	56071984	3.40017e-13
467	ST1_height-OA	rs56400819	G	A	0.0100086	8	143925374	2.99985e-14
468	ST1_height-OA	rs56694848	A	G	-0.00969126	9	691909	3.59998e-10
469	ST1_height-OA	rs57240476	T	C	0.0172839	17	44195432	1e-09
470	ST1_height-OA	rs57519358	G	A	-0.0375832	2	218595240	9.3994e-20
471	ST1_height-OA	rs578475	G	C	-0.0220614	5	134354896	1.80011e-54
472	ST1_height-OA	rs58087925	T	C	0.0125891	14	105983096	5.30029e-16
473	ST1_height-OA	rs591269	T	C	-0.00787997	6	140227929	2.1e-09
474	ST1_height-OA	rs59407416	T	G	0.0108766	10	23779283	7.00003e-15
475	ST1_height-OA	rs595767	G	A	-0.0210904	17	46957987	3.19963e-58
476	ST1_height-OA	rs59735916	T	C	0.0123654	12	94385877	2.60016e-12
477	ST1_height-OA	rs59951000	T	C	-0.0214303	18	74975828	6.79986e-11
478	ST1_height-OA	rs59985551	T	C	-0.0500625	2	56106928	1e-200
479	ST1_height-OA	rs6010778	C	T	0.00952757	20	61522019	5.30029e-12
480	ST1_height-OA	rs60131767	A	G	0.0087525	4	186703959	1.99986e-11
481	ST1_height-OA	rs6020201	A	C	-0.0131454	20	48634762	7.39946e-17
482	ST1_height-OA	rs6024734	T	C	0.0114482	20	54830299	2.80027e-14
483	ST1_height-OA	rs60655524	A	G	-0.0324986	8	67503514	4.00037e-11
484	ST1_height-OA	rs6071822	A	G	0.0107817	20	38472158	2.29985e-12
485	ST1_height-OA	rs6082358	T	C	-0.0125094	20	21230455	6.70039e-19
486	ST1_height-OA	rs610798	C	G	0.0230391	1	32347703	8.99912e-28
487	ST1_height-OA	rs6119945	A	G	-0.01335	20	31329256	1.69981e-14
488	ST1_height-OA	rs61635866	C	T	0.0096686	9	78555995	1.40001e-10
489	ST1_height-OA	rs61729527	T	C	-0.0234478	8	77761919	1.9002e-15
490	ST1_height-OA	rs61732778	A	G	0.0332657	3	187443314	1.9002e-39
491	ST1_height-OA	rs61776719	A	C	-0.0163478	1	38461319	4.49987e-36
492	ST1_height-OA	rs61849823	C	T	0.0173239	10	53290991	2.39994e-22
493	ST1_height-OA	rs61919240	A	T	0.0104752	12	8831954	5.60015e-14
494	ST1_height-OA	rs61950149	C	T	-0.0217942	13	21543502	2.29985e-25
495	ST1_height-OA	rs61987429	T	C	-0.0170242	14	65606248	1e-34
496	ST1_height-OA	rs62010237	A	T	-0.0160563	15	66760891	1.2e-10
497	ST1_height-OA	rs62090043	C	T	-0.0135924	17	1627704	1.39991e-19
498	ST1_height-OA	rs62274159	C	T	-0.01453	3	156885773	4.90004e-22
499	ST1_height-OA	rs62277396	G	C	-0.0297442	3	156432088	3.19963e-19
500	ST1_height-OA	rs62289317	T	G	0.0091854	4	7858189	1.59993e-11
501	ST1_height-OA	rs62294340	A	G	0.00919195	3	169155476	7.00003e-12
502	ST1_height-OA	rs62337444	T	C	0.0133312	4	144524940	2.49977e-13
503	ST1_height-OA	rs62338304	A	G	-0.00782167	4	149719861	2.90001e-08
504	ST1_height-OA	rs62358929	C	G	0.0193207	5	37785917	1.59993e-14
505	ST1_height-OA	rs62370473	A	G	-0.0115168	5	52767121	8.10028e-13
506	ST1_height-OA	rs62390617	C	G	0.0155324	6	1623627	6.00067e-16
507	ST1_height-OA	rs62396185	C	G	-0.040883	6	26180634	2.50035e-168
508	ST1_height-OA	rs62423399	A	C	-0.00939641	6	169030032	1.89998e-09
509	ST1_height-OA	rs62473545	A	G	-0.0146949	7	130636493	1.29987e-16
510	ST1_height-OA	rs62501195	C	A	-0.0287444	8	24041988	1.50003e-59
511	ST1_height-OA	rs62515437	T	G	0.0311254	8	57160328	8.4004e-88
512	ST1_height-OA	rs62621197	T	C	-0.102433	19	8670147	8.99498e-178
513	ST1_height-OA	rs6445804	G	A	-0.0168729	3	56664852	3.40017e-38
514	ST1_height-OA	rs6480350	C	T	0.00879218	10	70396822	3.59998e-11
515	ST1_height-OA	rs6508350	T	C	0.0100026	18	22707449	4.49987e-14
516	ST1_height-OA	rs6567160	C	T	0.0213133	18	57829135	1e-42
517	ST1_height-OA	rs6570503	T	C	-0.0140372	6	142611580	5.40008e-27
518	ST1_height-OA	rs6581626	G	A	-0.0161888	12	65711378	4.10015e-35
519	ST1_height-OA	rs659418	G	T	0.0361118	11	75284334	1.29987e-81
520	ST1_height-OA	rs6605522	G	A	0.0131363	6	169656531	1.59993e-13
521	ST1_height-OA	rs664317	C	A	-0.0137206	10	89812230	1.10002e-14
522	ST1_height-OA	rs66461782	T	A	0.0113561	1	71533287	8.60003e-15
523	ST1_height-OA	rs6658835	G	A	0.0151755	1	218520995	4.30031e-25
524	ST1_height-OA	rs6689375	T	A	-0.0266256	1	227721627	4.19952e-57
525	ST1_height-OA	rs6691831	G	A	0.0146009	1	11220180	1.80011e-22
526	ST1_height-OA	rs66989638	A	G	0.0184674	2	106689736	6.00067e-20
527	ST1_height-OA	rs67012296	G	C	0.0157353	1	93900325	1.9002e-11
528	ST1_height-OA	rs670318	C	T	0.0201031	1	63727542	2.70023e-11
529	ST1_height-OA	rs6739701	G	A	0.0122695	2	105132332	1.20005e-20
530	ST1_height-OA	rs6744603	T	C	-0.0169682	2	44476117	8.4004e-29
531	ST1_height-OA	rs67551338	T	C	0.0209748	12	3393100	2.19989e-14
532	ST1_height-OA	rs6756738	T	C	-0.0167469	2	47008964	1e-33
533	ST1_height-OA	rs6761931	G	A	-0.0174316	2	136150512	1.39991e-12
534	ST1_height-OA	rs6762578	A	G	0.0284391	3	128992047	6.09958e-73
535	ST1_height-OA	rs6780813	C	T	-0.0128969	3	33196428	5.00035e-11
536	ST1_height-OA	rs6814272	A	G	-0.00883618	4	83263637	9.59997e-09
537	ST1_height-OA	rs6822154	A	C	-0.0100071	4	120761791	3.90032e-13
538	ST1_height-OA	rs6824592	C	G	0.00791503	4	140059852	3.50002e-08
539	ST1_height-OA	rs6828122	G	A	-0.055648	4	18006052	1e-200
540	ST1_height-OA	rs683633	C	T	0.0134783	5	72400190	6.4003e-13
541	ST1_height-OA	rs686112	C	T	0.0116947	17	47325717	5.50047e-19
542	ST1_height-OA	rs6863213	T	C	0.0257648	5	131575932	4.30031e-86
543	ST1_height-OA	rs686489	G	A	0.00900068	11	57659832	1e-11
544	ST1_height-OA	rs6872083	G	A	-0.0153536	5	39418421	1.59993e-26
545	ST1_height-OA	rs6880702	A	G	-0.00882512	5	158921895	1.7e-10
546	ST1_height-OA	rs6892868	A	G	-0.00853485	5	41974551	1.09999e-08
547	ST1_height-OA	rs6900530	T	C	-0.0676267	6	35280971	1.29987e-64
548	ST1_height-OA	rs6902285	C	A	0.00982159	6	52384286	1.29987e-11
549	ST1_height-OA	rs6908258	T	C	-0.0118598	6	155551005	8.10028e-19
550	ST1_height-OA	rs6923431	C	A	0.0148565	6	129824754	1.59993e-24
551	ST1_height-OA	rs6929227	C	T	0.00800658	6	47646468	2.80001e-09
552	ST1_height-OA	rs6938592	T	A	0.0194436	6	45097503	2.80027e-39
553	ST1_height-OA	rs6951990	A	C	-0.0120024	7	120777717	3.29989e-19
554	ST1_height-OA	rs6962887	G	T	-0.01535	7	135045786	3.59998e-27
555	ST1_height-OA	rs6964319	G	A	0.00830409	7	121633671	2.90001e-10
556	ST1_height-OA	rs6981529	G	C	-0.0190513	8	145040567	6.79986e-46
557	ST1_height-OA	rs6985031	C	T	-0.0121374	8	130550637	2.49977e-19
558	ST1_height-OA	rs6987106	G	A	-0.0133184	8	117552823	3.80014e-16
559	ST1_height-OA	rs699371	C	T	0.021208	14	74989433	7.29962e-53
560	ST1_height-OA	rs7010108	A	G	0.0109201	8	9130674	3.50026e-15
561	ST1_height-OA	rs7019613	C	T	-0.0151704	9	101814852	1.50003e-15
562	ST1_height-OA	rs702101	A	G	0.0260441	5	171276393	1.39991e-85
563	ST1_height-OA	rs7038554	G	A	0.0208044	9	139134981	4.10015e-50
564	ST1_height-OA	rs703998	T	A	-0.0184205	10	80912499	8.60003e-43
565	ST1_height-OA	rs704660	T	C	0.0141432	11	30447998	2.29985e-26
566	ST1_height-OA	rs7071655	T	A	0.011699	10	81234506	6.89922e-11
567	ST1_height-OA	rs7078243	C	A	-0.00815492	10	94414263	4.79999e-10
568	ST1_height-OA	rs7087507	G	A	0.010655	10	63745689	1e-14
569	ST1_height-OA	rs709631	T	A	-0.00783199	17	40555939	3.40001e-08
570	ST1_height-OA	rs7127911	T	G	0.00939684	11	128492549	2.5e-10
571	ST1_height-OA	rs7129975	C	A	0.0089041	11	35483521	4.60002e-10
572	ST1_height-OA	rs7134283	A	G	-0.0139339	12	24071748	7.89951e-22
573	ST1_height-OA	rs71385734	G	T	-0.0277297	16	2160503	4.60045e-56
574	ST1_height-OA	rs71393462	C	T	-0.0328769	15	70022499	1.50003e-52
575	ST1_height-OA	rs71395043	A	C	0.0410177	15	72110592	2.60016e-21
576	ST1_height-OA	rs71427097	T	C	-0.0445082	2	97526963	5.79963e-30
577	ST1_height-OA	rs71471298	T	C	0.0205028	10	105507145	6.59933e-23
578	ST1_height-OA	rs7148360	A	G	-0.0131893	14	76383138	1.9002e-17
579	ST1_height-OA	rs71522578	T	C	0.0105337	8	131487853	1.40001e-08
580	ST1_height-OA	rs716203	C	T	-0.00726389	4	88836036	2.59998e-08
581	ST1_height-OA	rs7194734	T	C	-0.0161231	16	82199980	3.29989e-25
582	ST1_height-OA	rs7208285	A	G	-0.0105311	17	76746325	1.10002e-15
583	ST1_height-OA	rs7223535	A	G	-0.0410865	17	29211667	2.50035e-171
584	ST1_height-OA	rs723149	G	A	-0.0169091	7	46577056	9.09913e-38
585	ST1_height-OA	rs7239515	C	G	0.00909532	18	41462359	2.70023e-11
586	ST1_height-OA	rs7246328	C	T	-0.0132982	19	18619057	2.39994e-12
587	ST1_height-OA	rs7248294	C	T	0.0169192	19	46898234	2.39999e-08
588	ST1_height-OA	rs7255241	A	C	-0.0117378	19	37517289	7.59976e-18
589	ST1_height-OA	rs72649040	A	G	0.0327274	7	73028240	6.4998e-12
590	ST1_height-OA	rs72656010	C	T	-0.0478676	8	57122215	1.1995e-134
591	ST1_height-OA	rs72703414	G	A	-0.0286949	4	184227430	1.50003e-27
592	ST1_height-OA	rs72720395	T	C	-0.0102132	14	64709091	1e-11
593	ST1_height-OA	rs72721182	C	T	0.0345057	1	172258325	3.3037e-105
594	ST1_height-OA	rs72755233	A	G	-0.0618771	15	100692953	1.1995e-195
595	ST1_height-OA	rs72759895	C	G	0.0243449	1	243664098	1e-17
596	ST1_height-OA	rs72776486	A	C	-0.0174637	5	77515056	9.49948e-30
597	ST1_height-OA	rs72843872	G	A	0.0129039	2	85820027	5.79963e-20
598	ST1_height-OA	rs72887152	A	T	0.0146187	2	156604025	5.50047e-17
599	ST1_height-OA	rs72904749	T	C	0.0327857	1	51367420	2.70023e-47
600	ST1_height-OA	rs72976986	A	G	0.0158615	19	4050424	5.70033e-21
601	ST1_height-OA	rs7299310	C	T	0.0155412	12	66121262	1.9002e-16
602	ST1_height-OA	rs73013411	A	C	0.0198838	6	164126233	5.00035e-25
603	ST1_height-OA	rs7305516	G	A	-0.0188061	12	102382052	1.50003e-46
604	ST1_height-OA	rs7306710	C	T	-0.0417707	12	66376091	1e-200
605	ST1_height-OA	rs73074166	A	T	-0.0185841	20	5112714	1.29987e-17
606	ST1_height-OA	rs7311238	A	G	-0.0135053	12	54020492	1.20005e-15
607	ST1_height-OA	rs73125628	T	C	-0.0117306	20	20066701	1.20005e-15
608	ST1_height-OA	rs73155600	A	C	-0.00938513	4	56915061	1.5e-10
609	ST1_height-OA	rs731646	T	C	-0.00762512	3	12857823	5.30005e-09
610	ST1_height-OA	rs7318247	A	G	-0.0117863	13	96814456	4.39997e-10
611	ST1_height-OA	rs7319045	G	A	-0.0201419	13	92024574	1.39991e-49
612	ST1_height-OA	rs73234767	T	C	-0.00991395	3	142634502	1.29999e-08
613	ST1_height-OA	rs73453871	A	G	0.013147	15	89261671	7.8001e-13
614	ST1_height-OA	rs73471549	A	G	-0.00973791	7	139910746	2.49977e-11
615	ST1_height-OA	rs734764	C	G	-0.019271	9	90852624	3.80014e-33
616	ST1_height-OA	rs737380	G	A	0.00949177	21	38077468	2.59998e-10
617	ST1_height-OA	rs7430034	T	C	0.0131989	3	134342127	1.50003e-22
618	ST1_height-OA	rs743282	T	C	0.00953801	8	37336539	8.10009e-09
619	ST1_height-OA	rs74461473	T	C	-0.0199824	3	50250747	8.60003e-22
620	ST1_height-OA	rs74564500	A	C	0.016023	2	183786420	2.70023e-11
621	ST1_height-OA	rs745749	G	A	-0.0123212	5	179715803	7.8001e-19
622	ST1_height-OA	rs7469817	C	G	0.0152418	9	118296829	2.60016e-24
623	ST1_height-OA	rs75076724	C	T	0.0209625	14	104014690	6.90081e-29
624	ST1_height-OA	rs7518201	C	A	0.0136844	1	203773096	7.10068e-14
625	ST1_height-OA	rs7539511	T	G	0.00762629	1	2862320	3.69999e-08
626	ST1_height-OA	rs75396144	C	T	-0.0109228	6	56890083	1.6e-09
627	ST1_height-OA	rs754532	A	G	0.0107081	11	65747057	5.79963e-14
628	ST1_height-OA	rs7574116	C	T	0.0140782	2	134466301	1.9002e-14
629	ST1_height-OA	rs7575825	T	C	-0.00969077	2	199176823	7.19996e-09
630	ST1_height-OA	rs757834	C	T	0.0146988	7	139717200	3.19963e-18
631	ST1_height-OA	rs7585767	G	A	-0.0104754	2	70338344	1.50003e-15
632	ST1_height-OA	rs7593100	T	C	0.0142588	2	183694499	2.19999e-09
633	ST1_height-OA	rs7594625	G	T	-0.0192116	2	218293564	1.50003e-44
634	ST1_height-OA	rs7595271	A	G	-0.0126289	2	105873193	5.70033e-11
635	ST1_height-OA	rs76147573	G	A	0.0115846	2	12174147	6.29999e-09
636	ST1_height-OA	rs7621604	G	A	-0.0186408	3	61557718	7.89951e-46
637	ST1_height-OA	rs7625645	A	G	-0.014713	3	99299413	1.99986e-27
638	ST1_height-OA	rs7627625	C	G	0.0200832	3	168899725	1.09999e-10
639	ST1_height-OA	rs76292187	A	G	-0.0252743	19	42754403	3.19963e-21
640	ST1_height-OA	rs76325149	T	C	-0.0147584	7	100389590	4.70002e-08
641	ST1_height-OA	rs7632937	C	T	-0.0239391	3	14169079	1.99986e-12
642	ST1_height-OA	rs76364830	A	G	-0.0310013	8	13372120	2.49977e-30
643	ST1_height-OA	rs7636734	C	T	0.00839161	3	37746851	1.5e-10
644	ST1_height-OA	rs7641322	T	G	-0.00837368	3	145868489	1.5e-10
645	ST1_height-OA	rs7643462	C	T	0.0286771	3	11645992	2.60016e-21
646	ST1_height-OA	rs7651940	T	C	-0.0111481	3	169256240	1.50003e-17
647	ST1_height-OA	rs7652117	C	T	-0.0140967	3	58008093	3.59998e-25
648	ST1_height-OA	rs76602912	C	T	-0.0410432	20	57459868	1.39991e-21
649	ST1_height-OA	rs768023	A	G	0.0159756	6	108876002	8.30042e-33
650	ST1_height-OA	rs7681267	C	T	0.0415054	4	87073599	5.40008e-16
651	ST1_height-OA	rs76887969	G	C	0.0304853	9	99224962	2.90001e-35
652	ST1_height-OA	rs7689420	C	T	0.0595938	4	145568352	1e-200
653	ST1_height-OA	rs76895963	G	T	0.12465	12	4384844	1.79887e-134
654	ST1_height-OA	rs7697556	C	T	-0.0233709	4	73515313	7.39946e-72
655	ST1_height-OA	rs7712162	T	C	0.0142116	5	78945171	1.39991e-16
656	ST1_height-OA	rs77124518	C	T	0.0159106	15	38362264	3.10027e-14
657	ST1_height-OA	rs77303550	T	C	0.0113673	16	72079657	9.49948e-12
658	ST1_height-OA	rs77330849	T	C	0.0130477	12	133374905	5.40008e-12
659	ST1_height-OA	rs7753558	A	C	0.0188536	6	117523471	4.00037e-44
660	ST1_height-OA	rs77672559	T	A	-0.0210762	17	28135103	9.20026e-24
661	ST1_height-OA	rs778407	T	G	0.013751	1	56704424	5.30029e-19
662	ST1_height-OA	rs7794796	T	C	0.0198123	7	150540196	9.09913e-46
663	ST1_height-OA	rs78051210	C	T	0.030651	6	131379491	6.29941e-36
664	ST1_height-OA	rs7814941	G	A	-0.0355956	8	130718859	3.99945e-106
665	ST1_height-OA	rs7818782	T	C	-0.0116084	8	96420039	4.90004e-11
666	ST1_height-OA	rs78249916	T	C	0.0263778	4	12740962	4.90004e-20
667	ST1_height-OA	rs78264848	A	G	0.0188139	5	121191166	6.1e-09
668	ST1_height-OA	rs78306761	A	G	-0.00995912	20	7385054	1.09999e-08
669	ST1_height-OA	rs78428113	T	C	0.0122228	17	79115880	1.09999e-10
670	ST1_height-OA	rs7847753	C	T	0.00812682	9	4163904	1.09999e-08
671	ST1_height-OA	rs7861226	A	C	0.0103954	9	123351121	9.20026e-13
672	ST1_height-OA	rs78805413	A	G	-0.0319534	11	2131018	2.39994e-29
673	ST1_height-OA	rs78817479	A	C	-0.0202205	9	17040371	1.29987e-17
674	ST1_height-OA	rs7896518	G	A	0.011941	10	65104500	4.10015e-19
675	ST1_height-OA	rs7911018	T	C	0.0104926	10	131348554	5.60015e-15
676	ST1_height-OA	rs7916821	A	G	0.0172636	10	69933969	9.30037e-40
677	ST1_height-OA	rs7928703	G	T	-0.00854464	11	29080664	7.89951e-11
678	ST1_height-OA	rs7943920	G	A	0.0157165	11	12695614	5.40008e-33
679	ST1_height-OA	rs79449299	T	C	-0.0168227	4	38615469	7.89951e-17
680	ST1_height-OA	rs7946010	A	G	-0.0115729	11	17176057	8.49963e-19
681	ST1_height-OA	rs7952436	T	C	-0.0736727	11	67024534	1e-200
682	ST1_height-OA	rs7957659	C	T	-0.0113315	12	50638810	8.69961e-18
683	ST1_height-OA	rs79584445	C	T	-0.0341759	14	88893418	2.5e-09
684	ST1_height-OA	rs79621178	C	G	0.0306612	5	108091191	6.70039e-39
685	ST1_height-OA	rs7964039	T	C	0.0144131	12	39736740	2.5e-08
686	ST1_height-OA	rs7971877	G	T	-0.0125179	12	58287630	3.40017e-21
687	ST1_height-OA	rs79728014	G	A	0.0207825	11	46062245	1.59993e-29
688	ST1_height-OA	rs79747671	T	C	-0.0253417	12	103140344	1.59993e-33
689	ST1_height-OA	rs79749090	G	A	0.0161666	17	27417209	2.59998e-10
690	ST1_height-OA	rs7976738	C	T	-0.0104259	12	91495838	1.09999e-08
691	ST1_height-OA	rs7978217	G	T	0.00816856	12	20630869	1.2e-09
692	ST1_height-OA	rs798490	A	G	-0.0415024	7	2801542	2.99916e-184
693	ST1_height-OA	rs7987131	A	G	-0.00833188	13	99593241	1.29999e-08
694	ST1_height-OA	rs8016947	G	T	0.00785152	14	35832666	2.90001e-09
695	ST1_height-OA	rs8033211	G	C	0.00824942	15	63061887	4.09996e-09
696	ST1_height-OA	rs803804	T	C	0.00807584	13	71599302	5.89997e-09
697	ST1_height-OA	rs8094658	G	A	0.0078789	18	2761338	1.09999e-08
698	ST1_height-OA	rs811133	C	T	0.00941763	14	54647436	2.1e-08
699	ST1_height-OA	rs822530	T	A	0.0341081	7	148631555	1.99986e-97
700	ST1_height-OA	rs823118	T	C	-0.0151059	1	205723572	4.00037e-31
701	ST1_height-OA	rs833149	C	T	-0.00763082	2	183223013	6.4e-09
702	ST1_height-OA	rs835118	A	G	0.00888568	5	14956699	5.39995e-10
703	ST1_height-OA	rs852946	A	G	0.00915594	6	72165420	3.19963e-12
704	ST1_height-OA	rs855286	C	T	-0.0218329	12	102946454	4.00037e-22
705	ST1_height-OA	rs876122	G	A	0.0251734	6	6886297	7.8001e-37
706	ST1_height-OA	rs883668	G	A	-0.0249074	3	114554021	1e-19
707	ST1_height-OA	rs893900	T	C	-0.0160018	15	67014528	5.19996e-34
708	ST1_height-OA	rs927578	T	G	0.0108078	13	28075022	9.80009e-09
709	ST1_height-OA	rs9300607	C	A	-0.00852662	13	101223459	9.8992e-11
710	ST1_height-OA	rs9314323	G	A	0.0105859	8	26243136	1.39991e-13
711	ST1_height-OA	rs933561	G	A	-0.0119191	16	49874676	5.90065e-18
712	ST1_height-OA	rs9345893	T	G	-0.00819179	6	67512311	1e-08
713	ST1_height-OA	rs9350850	C	T	0.0401944	6	81050236	3.10027e-63
714	ST1_height-OA	rs9365939	G	A	-0.0117754	6	166336825	1.29987e-19
715	ST1_height-OA	rs9379084	A	G	-0.031594	6	7231843	1e-51
716	ST1_height-OA	rs9391254	T	C	0.035681	6	105377347	9.7051e-146
717	ST1_height-OA	rs9405064	C	A	-0.0123203	6	31292582	4.79954e-14
718	ST1_height-OA	rs941346	T	G	-0.00792309	7	70254674	4.49997e-09
719	ST1_height-OA	rs9435731	A	C	0.028591	1	17306029	1.30017e-107
720	ST1_height-OA	rs9442571	A	T	0.0254415	1	9349611	3.69999e-39
721	ST1_height-OA	rs9443189	G	A	-0.013989	6	76495882	3.19963e-14
722	ST1_height-OA	rs9487084	G	T	-0.0174405	6	109717088	5.90065e-40
723	ST1_height-OA	rs9493589	A	G	-0.0113287	6	133632465	2.99985e-18
724	ST1_height-OA	rs9496369	T	C	-0.0395896	6	142724918	8.4918e-168
725	ST1_height-OA	rs9535015	A	C	-0.0115236	13	48904509	4.00037e-15
726	ST1_height-OA	rs9543310	A	G	0.00852784	13	73859958	2.30001e-09
727	ST1_height-OA	rs9545588	A	G	-0.00850337	13	81615536	4.49997e-10
728	ST1_height-OA	rs9574556	C	G	0.0115622	13	80646366	1.29987e-12
729	ST1_height-OA	rs9575875	G	A	0.0101811	13	85931285	6.4003e-14
730	ST1_height-OA	rs9576006	A	G	-0.00819473	13	36944732	1.5e-08
731	ST1_height-OA	rs9576134	G	C	0.00949455	13	37481694	2.59998e-09
732	ST1_height-OA	rs9590405	G	A	-0.0182649	13	114999838	4.30031e-32
733	ST1_height-OA	rs960225	A	C	0.0163195	11	1952089	2.70023e-14
734	ST1_height-OA	rs9614670	T	C	0.0169639	22	45838817	8.10028e-25
735	ST1_height-OA	rs9634212	A	C	0.0392212	12	93993266	2.60016e-136
736	ST1_height-OA	rs966541	G	A	0.0148463	12	29491528	2.60016e-24
737	ST1_height-OA	rs9696477	T	C	-0.0105483	9	136399315	8.19974e-11
738	ST1_height-OA	rs9747062	C	A	0.0137871	17	8023057	6.4998e-25
739	ST1_height-OA	rs9809116	G	A	-0.0244981	3	72397279	2.90001e-75
740	ST1_height-OA	rs9824877	A	G	-0.0104824	3	98896242	1.5e-10
741	ST1_height-OA	rs9826470	T	C	0.0167257	3	38019428	2.39994e-28
742	ST1_height-OA	rs9830029	A	G	0.0100338	3	33262129	7.50067e-14
743	ST1_height-OA	rs985344	A	G	-0.0188136	3	67347767	1.9002e-18
744	ST1_height-OA	rs9875575	G	A	0.0086437	3	88299112	1.5e-08
745	ST1_height-OA	rs9880232	A	C	0.011601	3	185360578	4.90004e-16
746	ST1_height-OA	rs9894127	A	G	0.0134548	17	59625479	5.70033e-20
747	ST1_height-OA	rs9894946	G	A	0.0120306	17	7571080	3.69999e-11
748	ST1_height-OA	rs9941239	G	A	-0.0147342	16	84987947	6.70039e-22

## Sheet: ST2_weight-OA
		SNP	EA	OA	beta	chr	pos	pval
1	ST2_weight-OA	rs10076828	A	G	0.0109525	5	105890302	9.40005e-09
2	ST2_weight-OA	rs10079478	C	T	-0.0130635	5	133840796	1.2e-10
3	ST2_weight-OA	rs10100245	A	G	0.0161668	8	77226919	2.70023e-20
4	ST2_weight-OA	rs10128597	A	G	-0.0177592	11	8694830	9.70063e-20
5	ST2_weight-OA	rs1013402	G	A	0.0280909	11	27712381	1.50003e-51
6	ST2_weight-OA	rs10145154	T	C	0.0251981	14	79939525	2.29985e-33
7	ST2_weight-OA	rs10158176	A	T	-0.0147576	1	243741754	8.30004e-09
8	ST2_weight-OA	rs10172196	A	G	0.0179747	2	36780549	1.29987e-21
9	ST2_weight-OA	rs10248298	A	C	0.0173317	7	121963813	5.50047e-22
10	ST2_weight-OA	rs10257197	G	A	-0.0186658	7	76569775	4.79954e-15
11	ST2_weight-OA	rs10269774	A	G	0.0256368	7	92253972	1.20005e-43
12	ST2_weight-OA	rs10401784	A	C	-0.0120079	19	3445721	3.50026e-11
13	ST2_weight-OA	rs10411271	C	T	0.0107685	19	39547122	1.29999e-08
14	ST2_weight-OA	rs10423928	A	T	-0.0279779	19	46182304	2.90001e-37
15	ST2_weight-OA	rs10457469	A	G	0.0165688	6	126083658	1.20005e-21
16	ST2_weight-OA	rs1047891	A	C	0.0163674	2	211540507	1.29987e-18
17	ST2_weight-OA	rs10488836	T	C	-0.0210989	4	2160894	4.30002e-08
18	ST2_weight-OA	rs1052826	G	A	-0.0132097	20	61576777	2.69998e-10
19	ST2_weight-OA	rs1053007	G	A	-0.0139745	19	10754400	8.99912e-15
20	ST2_weight-OA	rs1061657	C	T	0.0111766	12	115108136	1.7e-08
21	ST2_weight-OA	rs10738451	C	T	0.0123501	9	16713666	1.6e-10
22	ST2_weight-OA	rs10740991	C	G	-0.0174067	10	22058137	1.9002e-19
23	ST2_weight-OA	rs10747488	A	C	-0.012279	1	98299475	2.39999e-09
24	ST2_weight-OA	rs10775144	T	C	-0.0117696	15	51891134	1.39991e-11
25	ST2_weight-OA	rs10777858	T	G	-0.0121811	12	97792745	2.39994e-12
26	ST2_weight-OA	rs10793850	T	G	0.0160952	6	7715955	1.50003e-20
27	ST2_weight-OA	rs10820852	A	C	-0.0156384	9	94186973	8.49963e-16
28	ST2_weight-OA	rs10845408	T	C	0.0116892	12	11880581	1.29999e-10
29	ST2_weight-OA	rs10861681	T	C	-0.0125362	12	107334262	4.19952e-11
30	ST2_weight-OA	rs10863750	C	T	-0.010188	1	209226079	2.19999e-08
31	ST2_weight-OA	rs10865182	T	C	0.0145752	2	42696131	1.6e-08
32	ST2_weight-OA	rs10878349	G	A	-0.0250886	12	66327632	3.50026e-47
33	ST2_weight-OA	rs10884368	T	C	0.0101772	10	108639393	1.29999e-08
34	ST2_weight-OA	rs10887571	T	C	0.0121765	10	88030441	4.30031e-12
35	ST2_weight-OA	rs10914462	G	A	-0.011594	1	32125943	3.50026e-11
36	ST2_weight-OA	rs10915840	A	G	-0.0129188	1	225668524	3.40017e-11
37	ST2_weight-OA	rs10938398	A	G	0.0239368	4	45186139	1.59993e-42
38	ST2_weight-OA	rs10947137	C	A	-0.0235306	6	31094971	1e-12
39	ST2_weight-OA	rs10998	A	G	0.0271496	12	122989412	3.90032e-42
40	ST2_weight-OA	rs10998194	C	T	-0.02094	10	70217052	2.90001e-11
41	ST2_weight-OA	rs11014285	A	G	0.0163425	10	25178864	4.90004e-12
42	ST2_weight-OA	rs11023199	G	A	-0.0115056	11	14394258	2.30001e-10
43	ST2_weight-OA	rs11030016	T	C	0.0144695	11	27487992	2.80027e-13
44	ST2_weight-OA	rs11049684	T	C	-0.0104924	12	28665359	2.99999e-08
45	ST2_weight-OA	rs11056892	T	C	0.01547	12	16493904	3.40001e-09
46	ST2_weight-OA	rs11060406	T	C	-0.0317448	12	123339117	1.29987e-11
47	ST2_weight-OA	rs11071182	G	A	0.0171385	15	55644676	4.19952e-11
48	ST2_weight-OA	rs11071646	A	G	-0.0386715	15	62273994	6.70039e-11
49	ST2_weight-OA	rs1111817	G	C	-0.0135278	9	23226898	1.20005e-13
50	ST2_weight-OA	rs11134679	G	A	0.0139668	5	170623391	8.4004e-14
51	ST2_weight-OA	rs11150461	G	C	-0.0133562	16	82448195	8.60003e-12
52	ST2_weight-OA	rs11150745	G	A	-0.0197445	17	78757626	4.30031e-26
53	ST2_weight-OA	rs11161044	C	G	0.0165123	14	29675957	7.10068e-14
54	ST2_weight-OA	rs11165513	T	C	0.0105472	1	96368020	2.90001e-09
55	ST2_weight-OA	rs11165643	T	C	0.0168126	1	96924097	1.10002e-21
56	ST2_weight-OA	rs111961170	A	G	0.0218255	7	6401275	1.10002e-12
57	ST2_weight-OA	rs11205538	T	C	-0.0128404	1	49237594	2.19989e-11
58	ST2_weight-OA	rs11206730	A	G	0.0132117	1	56526310	6.29999e-10
59	ST2_weight-OA	rs11245450	A	G	-0.0146582	10	126658075	1.39991e-16
60	ST2_weight-OA	rs113789803	G	T	0.0173272	7	3128590	7.10068e-12
61	ST2_weight-OA	rs113866544	C	T	0.0318158	17	46270606	2.70023e-20
62	ST2_weight-OA	rs1147346	G	A	-0.0102663	9	132213552	1.5e-08
63	ST2_weight-OA	rs115056380	A	G	-0.0263229	1	111338672	6.89922e-11
64	ST2_weight-OA	rs115179432	G	A	-0.0260802	2	33348679	8.9002e-15
65	ST2_weight-OA	rs11525873	C	T	-0.0178069	7	138817193	1.2e-09
66	ST2_weight-OA	rs11578046	A	G	-0.0142324	1	23425139	1.20005e-14
67	ST2_weight-OA	rs11601136	C	T	0.01159	11	132700741	5.10035e-11
68	ST2_weight-OA	rs11614326	A	G	-0.0110282	12	122269182	3.79997e-10
69	ST2_weight-OA	rs11616501	T	C	-0.010356	13	28647135	7.90005e-09
70	ST2_weight-OA	rs11622473	A	G	-0.0125813	14	103979762	2.1e-09
71	ST2_weight-OA	rs11658134	A	G	-0.0121812	17	76739141	2.70023e-12
72	ST2_weight-OA	rs11667917	A	G	0.0132851	19	18211213	6.4998e-14
73	ST2_weight-OA	rs11688707	A	G	0.0113253	2	241843564	4.39997e-10
74	ST2_weight-OA	rs11704728	T	C	0.0138031	22	18130209	3.50002e-10
75	ST2_weight-OA	rs11709402	G	A	0.0188577	3	131551027	2.09991e-22
76	ST2_weight-OA	rs117176448	G	C	0.0195169	8	27261138	3.19963e-11
77	ST2_weight-OA	rs117342986	T	C	0.0344366	16	54267868	1.29999e-09
78	ST2_weight-OA	rs11739036	A	G	-0.0129751	5	32723478	5.79963e-12
79	ST2_weight-OA	rs11779446	G	A	-0.018949	8	23388326	1.20005e-15
80	ST2_weight-OA	rs11855017	A	C	0.0160563	15	42096146	1.10002e-12
81	ST2_weight-OA	rs11855853	T	C	-0.0122419	15	78012618	4.90004e-10
82	ST2_weight-OA	rs1191600	A	C	-0.0101029	14	30101641	1.40001e-08
83	ST2_weight-OA	rs11938641	C	T	0.0149774	4	82195102	1.29987e-15
84	ST2_weight-OA	rs11997525	A	T	0.0136151	8	49401982	4.90004e-09
85	ST2_weight-OA	rs12031920	A	T	0.0138293	1	51109269	3.50026e-15
86	ST2_weight-OA	rs1205593	C	T	-0.0187843	1	11252716	1.80011e-20
87	ST2_weight-OA	rs12122361	G	A	-0.0119588	1	174933414	1.2e-09
88	ST2_weight-OA	rs12140153	T	G	-0.0305707	1	62579891	7.10068e-24
89	ST2_weight-OA	rs12152297	T	C	0.0112137	3	161439182	9.30037e-11
90	ST2_weight-OA	rs1218822	A	G	0.0152999	13	28011963	8.49963e-17
91	ST2_weight-OA	rs12202219	C	T	-0.0209116	6	41761495	2.60016e-16
92	ST2_weight-OA	rs12213070	A	G	-0.0142184	6	12131542	5.40008e-15
93	ST2_weight-OA	rs12216497	T	C	-0.0105972	6	19028623	1.29999e-09
94	ST2_weight-OA	rs12237216	C	T	-0.0119151	9	95446319	7.29995e-09
95	ST2_weight-OA	rs12254441	T	C	-0.0122453	10	76617857	4.40048e-11
96	ST2_weight-OA	rs12259464	A	G	0.0104497	10	53680099	2.1e-09
97	ST2_weight-OA	rs12286929	G	A	0.0100371	11	115022404	8e-09
98	ST2_weight-OA	rs12300276	A	G	0.0152427	12	110697965	1.10002e-13
99	ST2_weight-OA	rs12364470	G	T	0.0169517	11	134601012	4.30031e-13
100	ST2_weight-OA	rs12375196	A	C	0.0155577	7	103416541	1.20005e-18
101	ST2_weight-OA	rs12427047	T	C	-0.0173973	12	90213070	7.70016e-18
102	ST2_weight-OA	rs12449219	G	C	0.015126	16	77261943	4.70002e-09
103	ST2_weight-OA	rs12459965	T	C	-0.0127019	19	18452195	1.09999e-10
104	ST2_weight-OA	rs12462975	A	G	0.0208934	19	30272202	3.10027e-29
105	ST2_weight-OA	rs12517140	C	T	0.0122061	5	95639072	1.59993e-11
106	ST2_weight-OA	rs12538435	G	A	-0.0156802	7	71437104	1.9002e-15
107	ST2_weight-OA	rs12629746	A	C	-0.0128363	3	171933069	2.09991e-13
108	ST2_weight-OA	rs12654421	T	C	0.0109	5	63015880	1.09999e-08
109	ST2_weight-OA	rs1266876	T	C	0.0139997	6	51781580	1.20005e-14
110	ST2_weight-OA	rs12680342	G	T	-0.014237	8	95359638	5.10035e-12
111	ST2_weight-OA	rs12700447	T	C	-0.0107729	7	23597098	1.40001e-09
112	ST2_weight-OA	rs12726165	T	C	0.0105328	1	7727237	4e-09
113	ST2_weight-OA	rs12765002	T	C	0.0165139	10	104635348	2.09991e-15
114	ST2_weight-OA	rs12774618	G	A	0.0117716	10	116021999	8.70001e-09
115	ST2_weight-OA	rs1286058	A	T	0.0128181	14	91458523	1.69981e-11
116	ST2_weight-OA	rs12879423	G	A	0.0193965	14	25927832	3.59998e-25
117	ST2_weight-OA	rs12881629	G	A	0.023158	14	101146413	1.99986e-13
118	ST2_weight-OA	rs12906197	T	C	-0.0101215	15	38492199	1.09999e-08
119	ST2_weight-OA	rs1291114	C	G	0.0195681	20	35500850	3.90032e-12
120	ST2_weight-OA	rs12962504	A	G	-0.0241421	18	20684689	4e-10
121	ST2_weight-OA	rs1296328	C	A	-0.0158414	4	137083193	1.69981e-19
122	ST2_weight-OA	rs13007086	T	A	0.0504058	2	630034	3.1989e-107
123	ST2_weight-OA	rs13033310	A	G	0.0111606	2	133523605	2.5e-08
124	ST2_weight-OA	rs13043475	G	A	-0.025681	20	51209603	6.59933e-31
125	ST2_weight-OA	rs13059141	A	G	0.0165439	3	52841220	1.29999e-09
126	ST2_weight-OA	rs13156100	A	G	-0.0101259	5	60800957	1.29999e-08
127	ST2_weight-OA	rs13156484	A	G	-0.0203701	5	122653399	3.29989e-31
128	ST2_weight-OA	rs13166829	C	T	-0.0140751	5	37222226	2.49977e-11
129	ST2_weight-OA	rs13191298	G	A	0.0158479	6	70010225	2.1e-09
130	ST2_weight-OA	rs13211684	C	T	0.0112006	6	51175486	3.89996e-10
131	ST2_weight-OA	rs13218383	G	C	-0.011885	6	120173501	9.09913e-11
132	ST2_weight-OA	rs13292699	C	A	-0.0142435	9	15910044	4.70002e-16
133	ST2_weight-OA	rs13303360	A	G	0.0137055	1	203488344	2.90001e-09
134	ST2_weight-OA	rs13333747	C	T	-0.0248702	16	2175373	2.99985e-28
135	ST2_weight-OA	rs1412234	C	T	0.0189256	9	28410683	1.80011e-24
136	ST2_weight-OA	rs1413125	T	G	-0.012685	13	59260131	6.00067e-13
137	ST2_weight-OA	rs1419832	G	A	-0.0152382	10	118670282	2.09991e-14
138	ST2_weight-OA	rs1421035	T	C	0.0110506	10	131136401	1.79999e-09
139	ST2_weight-OA	rs142583374	A	G	0.0164465	8	27985864	1.5e-10
140	ST2_weight-OA	rs143384	G	A	0.0309648	20	34025756	1.50003e-68
141	ST2_weight-OA	rs1440286	A	G	0.0106404	11	12809152	1.7e-09
142	ST2_weight-OA	rs1441264	A	G	0.0147446	13	79580919	3.40017e-16
143	ST2_weight-OA	rs1446585	G	A	-0.0109929	2	136407479	2.5e-08
144	ST2_weight-OA	rs1447498	G	A	-0.0148515	2	205388729	5.30029e-13
145	ST2_weight-OA	rs145350287	A	T	-0.0452172	12	120907309	2.49977e-24
146	ST2_weight-OA	rs1458156	T	C	0.0143605	12	41887940	1.29987e-16
147	ST2_weight-OA	rs1461226	C	T	-0.0111022	5	153169740	1.29999e-09
148	ST2_weight-OA	rs1477890	G	A	0.0152927	4	18511738	1.20005e-18
149	ST2_weight-OA	rs148636479	T	A	-0.032163	4	164359678	6.59994e-09
150	ST2_weight-OA	rs149114999	C	T	-0.0200676	3	61197721	2.60016e-16
151	ST2_weight-OA	rs1553065	A	G	-0.00967515	4	115036831	3.40001e-08
152	ST2_weight-OA	rs1652376	T	G	-0.0227272	18	21109466	7.29962e-39
153	ST2_weight-OA	rs16862406	G	C	-0.0116402	2	222132047	1.09999e-08
154	ST2_weight-OA	rs16868443	C	G	0.0148213	7	93206264	2.29985e-16
155	ST2_weight-OA	rs1687230	T	C	-0.0106913	3	184003194	1.2e-09
156	ST2_weight-OA	rs16942383	A	C	-0.0285827	15	89405052	1.99986e-11
157	ST2_weight-OA	rs17016665	C	G	0.0158243	2	79497075	1.29999e-08
158	ST2_weight-OA	rs17024393	C	T	0.058332	1	110154688	1.20005e-26
159	ST2_weight-OA	rs17049820	C	T	-0.0177809	2	59139507	1e-10
160	ST2_weight-OA	rs1722322	G	T	-0.0123095	7	113040341	3.79997e-10
161	ST2_weight-OA	rs17265387	T	C	-0.0133021	2	200249002	8.00018e-11
162	ST2_weight-OA	rs1727638	A	G	0.00968493	6	72139572	2.69998e-08
163	ST2_weight-OA	rs17363646	G	A	0.0145773	1	86823503	7.39997e-09
164	ST2_weight-OA	rs17399739	G	A	0.0230097	10	87490850	1.99986e-11
165	ST2_weight-OA	rs17491275	G	T	0.0210055	1	39672545	1.10002e-18
166	ST2_weight-OA	rs1765141	G	A	-0.0140531	11	30363727	1.39991e-14
167	ST2_weight-OA	rs17814208	G	A	0.0138475	2	144037998	6.89922e-12
168	ST2_weight-OA	rs1801282	G	C	0.018733	3	12393125	1.99986e-12
169	ST2_weight-OA	rs1813212	G	A	-0.012204	11	89301382	2.90001e-12
170	ST2_weight-OA	rs1834144	A	C	-0.0139157	18	40744790	1.10002e-14
171	ST2_weight-OA	rs1879319	G	A	-0.0113684	2	50692186	8.60003e-11
172	ST2_weight-OA	rs1881994	C	T	-0.0103208	3	121541341	9.20005e-09
173	ST2_weight-OA	rs1910466	C	T	-0.0100068	3	147086268	9.20005e-09
174	ST2_weight-OA	rs1937799	A	C	0.0109729	1	80792503	5.89997e-09
175	ST2_weight-OA	rs1955695	G	A	-0.0206539	14	61021891	1e-30
176	ST2_weight-OA	rs1964675	T	C	0.0107138	3	136114945	2.1e-08
177	ST2_weight-OA	rs1966818	A	G	0.0128699	8	6279958	2.30001e-08
178	ST2_weight-OA	rs1968109	G	C	-0.012132	16	89854829	8.99912e-11
179	ST2_weight-OA	rs2005172	C	A	0.0145907	17	61996255	1.59993e-15
180	ST2_weight-OA	rs2015769	G	A	-0.0110922	2	113957637	1.79999e-10
181	ST2_weight-OA	rs2016469	A	G	0.0126868	3	108023965	2.09991e-12
182	ST2_weight-OA	rs2045293	T	C	0.0101404	7	114350102	9.09997e-09
183	ST2_weight-OA	rs2064103	C	T	-0.012129	22	38608227	4.70002e-12
184	ST2_weight-OA	rs2071952	C	T	0.0128745	16	783173	1.79999e-09
185	ST2_weight-OA	rs2079860	G	C	-0.0112706	3	42431407	3.09999e-09
186	ST2_weight-OA	rs2101975	G	A	-0.0146312	4	106216667	7.59976e-17
187	ST2_weight-OA	rs2102278	G	A	0.01511	4	52818664	3.69999e-16
188	ST2_weight-OA	rs2119753	G	A	-0.0100428	2	151224579	1.7e-08
189	ST2_weight-OA	rs2120450	A	T	0.0136801	15	53101580	3.69999e-08
190	ST2_weight-OA	rs2139555	T	C	-0.0130266	12	103627123	1.39991e-13
191	ST2_weight-OA	rs215634	G	A	-0.0128022	7	32369148	7.50067e-13
192	ST2_weight-OA	rs2161228	T	C	0.0304919	5	88001798	2.80027e-26
193	ST2_weight-OA	rs2183300	A	G	-0.0105197	9	73752824	3.40001e-09
194	ST2_weight-OA	rs2192158	G	A	-0.0112313	4	55505360	1.09999e-10
195	ST2_weight-OA	rs2193552	G	A	0.0108431	3	70456975	6.59994e-09
196	ST2_weight-OA	rs2197563	A	G	0.00971108	2	233687080	3.69999e-08
197	ST2_weight-OA	rs2225509	C	A	-0.00957998	9	81366487	4.30002e-08
198	ST2_weight-OA	rs2236084	G	A	-0.0119354	6	109797304	1.20005e-11
199	ST2_weight-OA	rs2242171	T	C	0.0122401	16	88793910	9.30037e-12
200	ST2_weight-OA	rs2270894	G	C	-0.0182983	3	9975386	2.60016e-16
201	ST2_weight-OA	rs2274070	G	A	0.0128874	14	62361500	3.50002e-10
202	ST2_weight-OA	rs2276190	A	G	0.013067	18	63430340	1.80011e-11
203	ST2_weight-OA	rs2279654	T	C	0.0112168	5	6742886	8.99995e-09
204	ST2_weight-OA	rs2280018	C	A	-0.0128226	16	15150833	4.00037e-13
205	ST2_weight-OA	rs2280470	G	A	-0.0169859	15	89395626	6.79986e-20
206	ST2_weight-OA	rs2289379	T	C	-0.011547	7	44804225	8.9002e-11
207	ST2_weight-OA	rs2307111	C	T	-0.0265756	5	75003678	9.70063e-51
208	ST2_weight-OA	rs2417084	C	T	0.0162295	9	103119277	3.10027e-18
209	ST2_weight-OA	rs247008	G	A	0.0143433	5	131447104	1.10002e-14
210	ST2_weight-OA	rs2494196	A	C	0.0135799	1	219762581	1.29987e-12
211	ST2_weight-OA	rs2533879	A	G	-0.0251007	7	2859847	4.00037e-40
212	ST2_weight-OA	rs255801	G	A	-0.0107474	5	119324164	6.4e-10
213	ST2_weight-OA	rs2568958	A	G	0.018097	1	72765116	1.10002e-24
214	ST2_weight-OA	rs25849	G	C	0.0182383	16	2265071	2.39994e-21
215	ST2_weight-OA	rs2585526	G	A	0.0118094	13	78624080	1.59993e-11
216	ST2_weight-OA	rs2660241	C	T	0.0141485	16	4940023	4.49987e-15
217	ST2_weight-OA	rs2678204	G	T	0.0202308	1	201800511	1.59993e-28
218	ST2_weight-OA	rs2737218	C	T	-0.0221266	8	116631278	5.30029e-25
219	ST2_weight-OA	rs2744956	C	T	0.0516363	6	34618937	5.60015e-95
220	ST2_weight-OA	rs2802295	G	A	0.0232941	6	108926496	1e-38
221	ST2_weight-OA	rs28366156	C	T	-0.0235391	6	31671498	4.90004e-20
222	ST2_weight-OA	rs28453815	A	T	0.0136542	9	98303429	1.50003e-13
223	ST2_weight-OA	rs28601761	G	C	0.0165042	8	126500031	1.69981e-20
224	ST2_weight-OA	rs2861685	C	T	-0.0138169	2	67837553	3.29989e-15
225	ST2_weight-OA	rs28670671	C	T	-0.01106	9	140363045	2.59998e-08
226	ST2_weight-OA	rs28696937	T	C	0.0191613	9	122649882	2.39994e-11
227	ST2_weight-OA	rs287837	G	A	-0.0143853	6	83430793	1.50003e-16
228	ST2_weight-OA	rs28788874	T	C	-0.0148258	1	1520725	1.10002e-13
229	ST2_weight-OA	rs2897968	A	G	0.0128858	12	46763686	4.40048e-13
230	ST2_weight-OA	rs2920882	T	G	0.009548	2	55312270	3.59998e-08
231	ST2_weight-OA	rs2974432	G	A	-0.0147053	5	168267783	6.29941e-13
232	ST2_weight-OA	rs3012053	G	A	-0.0112012	10	77293109	5.69994e-09
233	ST2_weight-OA	rs3116598	T	C	-0.023007	13	51099616	7.19946e-28
234	ST2_weight-OA	rs314279	A	C	-0.022118	6	105402083	3.59998e-16
235	ST2_weight-OA	rs329651	T	G	0.0122195	11	133767622	2.59998e-08
236	ST2_weight-OA	rs33967909	A	G	0.0142479	5	137603293	1.29987e-11
237	ST2_weight-OA	rs34017457	A	G	0.0681676	16	67166731	6.4003e-11
238	ST2_weight-OA	rs34028346	A	G	0.014663	4	54368694	4.39997e-09
239	ST2_weight-OA	rs34045288	T	C	0.0196676	6	40369081	8.4004e-27
240	ST2_weight-OA	rs34223321	A	C	0.0126073	17	38352388	2.70023e-11
241	ST2_weight-OA	rs34505073	A	G	0.054202	13	50237255	2.19989e-19
242	ST2_weight-OA	rs34517439	A	C	0.0504268	1	78450517	2.99985e-79
243	ST2_weight-OA	rs34574518	G	A	-0.0132704	6	142406234	4.20001e-10
244	ST2_weight-OA	rs34627176	A	G	-0.0117679	4	1006200	2.80001e-08
245	ST2_weight-OA	rs34848742	G	T	-0.0141124	4	123828042	2.80027e-11
246	ST2_weight-OA	rs35307904	A	G	-0.017466	9	78511889	5.40008e-11
247	ST2_weight-OA	rs35467921	T	C	0.0274467	16	30048553	3.10027e-54
248	ST2_weight-OA	rs35506085	A	G	-0.0192188	11	2165576	1.39991e-17
249	ST2_weight-OA	rs35568752	A	G	0.0129989	4	38731476	1.7e-09
250	ST2_weight-OA	rs355865	C	T	0.0101121	2	165630460	1.6e-08
251	ST2_weight-OA	rs35626515	A	C	0.0258576	16	28649651	1.80011e-48
252	ST2_weight-OA	rs35792595	A	T	0.0120626	8	14318616	2.59998e-10
253	ST2_weight-OA	rs35874463	G	A	0.0241918	15	67457698	8.10028e-11
254	ST2_weight-OA	rs35882248	T	C	0.0137716	2	230627955	1.29987e-13
255	ST2_weight-OA	rs361222	T	A	-0.0104784	3	12922716	6.29999e-09
256	ST2_weight-OA	rs36140	C	A	0.0124261	5	66164160	6.59933e-12
257	ST2_weight-OA	rs365352	A	G	-0.0202727	5	77401152	7.29962e-24
258	ST2_weight-OA	rs3730071	A	C	-0.0364038	12	49168798	6.70039e-13
259	ST2_weight-OA	rs374335	G	A	-0.0121839	12	77457439	6.4998e-11
260	ST2_weight-OA	rs3753639	C	T	0.0215164	1	154986091	2.29985e-26
261	ST2_weight-OA	rs3759094	T	C	-0.0151722	12	56497903	1.39991e-16
262	ST2_weight-OA	rs3762444	T	C	-0.0111158	1	2427712	2.1e-10
263	ST2_weight-OA	rs3803286	G	A	-0.0149231	14	103246470	5.40008e-16
264	ST2_weight-OA	rs3822742	A	C	0.0184477	5	139059017	1.10002e-24
265	ST2_weight-OA	rs3845344	T	C	0.0126989	1	75001480	7.59976e-13
266	ST2_weight-OA	rs3853252	A	G	0.0169244	6	152170247	3.40017e-22
267	ST2_weight-OA	rs3861879	G	A	0.0111651	9	129464856	2.19999e-10
268	ST2_weight-OA	rs3892367	A	G	0.0170607	12	122609582	7.89951e-23
269	ST2_weight-OA	rs40071	C	T	-0.0159204	5	107496102	2.09991e-12
270	ST2_weight-OA	rs403694	T	C	0.0140707	21	46567625	9.79941e-16
271	ST2_weight-OA	rs4123668	C	T	0.010236	3	82629523	7.00003e-09
272	ST2_weight-OA	rs41271299	T	C	0.0467985	6	19839415	8.49963e-33
273	ST2_weight-OA	rs41311445	C	A	-0.0263051	22	42070374	6.4003e-19
274	ST2_weight-OA	rs4132132	C	T	0.0112976	4	31001301	1.40001e-10
275	ST2_weight-OA	rs41478448	G	A	-0.0220042	11	68181621	4.19952e-21
276	ST2_weight-OA	rs4148155	G	A	-0.0197696	4	89054667	4.00037e-13
277	ST2_weight-OA	rs4240326	G	A	-0.0235659	4	145839264	9.60064e-42
278	ST2_weight-OA	rs4253755	A	G	0.0177267	22	46615376	1.29987e-11
279	ST2_weight-OA	rs429343	G	A	-0.0128541	2	147903382	2.29985e-13
280	ST2_weight-OA	rs429358	C	T	-0.0197426	19	45411941	2.49977e-16
281	ST2_weight-OA	rs4341996	C	A	-0.0124763	20	54377866	4.60002e-09
282	ST2_weight-OA	rs4447106	A	G	-0.0177423	10	102359760	1.09999e-10
283	ST2_weight-OA	rs4516268	A	C	-0.020447	17	1846831	1.9002e-20
284	ST2_weight-OA	rs4559944	G	A	0.0110722	17	43260880	6.90001e-09
285	ST2_weight-OA	rs463376	A	G	0.0108229	19	34318210	5e-10
286	ST2_weight-OA	rs4653016	A	C	0.0172072	1	33776441	2.49977e-20
287	ST2_weight-OA	rs4665972	C	T	0.0150239	2	27598097	2.80027e-17
288	ST2_weight-OA	rs4709745	C	T	0.0141472	6	164105984	5.00035e-14
289	ST2_weight-OA	rs4718964	T	G	0.0130909	7	70038969	1.29987e-13
290	ST2_weight-OA	rs4743962	A	C	-0.0100081	9	97409311	1.2e-08
291	ST2_weight-OA	rs475390	A	G	-0.0206172	1	41570459	3.29989e-23
292	ST2_weight-OA	rs4757144	A	G	0.0112982	11	13331226	1.5e-10
293	ST2_weight-OA	rs4764861	C	T	-0.012436	12	102372809	1.50003e-12
294	ST2_weight-OA	rs4776970	T	A	-0.0204776	15	68080886	1.10002e-29
295	ST2_weight-OA	rs4792716	G	A	0.0124666	17	15943144	1.10002e-12
296	ST2_weight-OA	rs4808844	G	A	-0.0166484	19	18811966	8.19974e-21
297	ST2_weight-OA	rs4851029	G	T	0.0104242	2	104159785	1.79999e-09
298	ST2_weight-OA	rs4851283	G	C	-0.0158891	2	100894802	2.39994e-17
299	ST2_weight-OA	rs4858940	C	T	0.0243171	3	88254820	3.80014e-19
300	ST2_weight-OA	rs4881171	A	G	-0.0172745	10	3492888	2.59998e-09
301	ST2_weight-OA	rs4894419	G	T	-0.0113841	3	172150836	7.29962e-11
302	ST2_weight-OA	rs4958702	C	T	-0.0126055	5	153544512	5.90065e-13
303	ST2_weight-OA	rs496072	T	C	0.010718	4	171055797	1.2e-09
304	ST2_weight-OA	rs4966012	G	C	0.0157932	15	99226148	2.09991e-17
305	ST2_weight-OA	rs4974072	A	G	0.0140872	3	41222586	5.19996e-16
306	ST2_weight-OA	rs4976972	A	C	0.0108274	8	143307732	5.80003e-10
307	ST2_weight-OA	rs505575	C	T	-0.0123239	5	111256812	2.80027e-11
308	ST2_weight-OA	rs543874	G	A	0.0432189	1	177889480	1.39991e-90
309	ST2_weight-OA	rs55726687	A	G	0.0229087	12	991306	5.00035e-27
310	ST2_weight-OA	rs55830103	G	T	-0.0131312	20	57465943	1.09999e-08
311	ST2_weight-OA	rs55990870	T	C	-0.0206649	20	32302908	1.39991e-25
312	ST2_weight-OA	rs56077081	T	C	0.0117385	10	122070020	8.9e-09
313	ST2_weight-OA	rs56094641	G	A	0.0605499	16	53806453	1e-200
314	ST2_weight-OA	rs56228832	A	T	-0.018638	2	172416810	2.29985e-20
315	ST2_weight-OA	rs56260582	G	A	-0.0215798	4	28513530	7.39946e-18
316	ST2_weight-OA	rs56337234	T	C	0.0119037	4	1784403	6.20012e-12
317	ST2_weight-OA	rs57178144	C	T	0.0144237	2	58681120	3.2e-08
318	ST2_weight-OA	rs57457259	T	C	0.017222	2	25378422	6.79986e-21
319	ST2_weight-OA	rs57636386	C	T	-0.0364801	18	58048295	4.19952e-31
320	ST2_weight-OA	rs5771118	C	T	0.0120393	22	50714289	1.7e-09
321	ST2_weight-OA	rs58612109	A	G	0.0146397	7	50573455	1.80011e-15
322	ST2_weight-OA	rs58862095	T	C	-0.0161829	7	75081418	4.10015e-20
323	ST2_weight-OA	rs590801	A	G	-0.0118339	1	195150562	2.69998e-08
324	ST2_weight-OA	rs59227842	G	A	0.0187907	11	43692423	2.70023e-23
325	ST2_weight-OA	rs59985551	T	C	-0.0217016	2	56106928	7.8001e-26
326	ST2_weight-OA	rs60077625	A	G	0.0135553	1	172098794	3.40017e-13
327	ST2_weight-OA	rs6016380	G	A	0.00994634	20	39179975	3.09999e-08
328	ST2_weight-OA	rs6050425	A	G	0.0124091	20	25178119	1.20005e-12
329	ST2_weight-OA	rs6069016	C	G	-0.0133086	20	53480875	1e-10
330	ST2_weight-OA	rs60764613	T	G	0.0163775	18	1839911	4.10015e-11
331	ST2_weight-OA	rs614520	A	G	-0.0111488	11	65664006	1.5e-09
332	ST2_weight-OA	rs61873510	T	G	0.019476	10	102626510	8.19974e-25
333	ST2_weight-OA	rs61875762	G	C	0.013417	10	99698798	4.79999e-10
334	ST2_weight-OA	rs61898343	C	G	-0.016014	11	120182926	5.10035e-11
335	ST2_weight-OA	rs61969510	C	T	0.0111957	13	86484025	1e-08
336	ST2_weight-OA	rs61983990	A	G	0.0175599	14	41475003	3.09999e-08
337	ST2_weight-OA	rs61992671	G	A	-0.0146802	14	101531854	6.29941e-16
338	ST2_weight-OA	rs62025831	C	T	-0.0170546	15	84545685	1.29987e-18
339	ST2_weight-OA	rs62052918	G	T	-0.0259798	16	72578594	2.19989e-15
340	ST2_weight-OA	rs62073017	T	C	-0.0171862	17	79092463	9.8992e-22
341	ST2_weight-OA	rs62078444	T	C	-0.00989397	17	40910849	2.99999e-08
342	ST2_weight-OA	rs62124717	A	G	0.0172614	2	12817006	6.29999e-09
343	ST2_weight-OA	rs62183817	T	C	0.0135969	2	172899868	9.20005e-10
344	ST2_weight-OA	rs62246311	A	G	0.0206715	3	9498143	4.49987e-13
345	ST2_weight-OA	rs62372052	G	A	0.0232575	5	42724294	5.70033e-17
346	ST2_weight-OA	rs62396185	C	G	-0.0341039	6	26180634	8.30042e-67
347	ST2_weight-OA	rs62407569	G	A	0.012997	6	33538865	1.80011e-11
348	ST2_weight-OA	rs62425398	A	C	0.0177802	6	166416028	3.09999e-10
349	ST2_weight-OA	rs62492376	G	T	-0.0147115	7	150561326	4.49997e-08
350	ST2_weight-OA	rs62515438	G	T	0.0155852	8	57161608	5.00035e-14
351	ST2_weight-OA	rs62530378	T	C	-0.0150593	8	145554076	6.49995e-09
352	ST2_weight-OA	rs62621197	T	C	-0.0457036	19	8670147	1e-21
353	ST2_weight-OA	rs6430068	A	G	0.0155897	2	145627927	2.5e-08
354	ST2_weight-OA	rs6437277	G	A	-0.0141463	2	242608984	7.10068e-12
355	ST2_weight-OA	rs6457762	C	T	0.0148198	6	34159419	9.69996e-10
356	ST2_weight-OA	rs6470764	T	C	-0.0138718	8	130725665	1.2e-10
357	ST2_weight-OA	rs6490621	T	C	-0.0130429	13	21368553	2.1e-08
358	ST2_weight-OA	rs6500249	G	A	-0.0113448	16	49778147	9.40005e-09
359	ST2_weight-OA	rs6563808	C	T	-0.0132339	13	40766662	2.09991e-11
360	ST2_weight-OA	rs6567160	C	T	0.0580747	18	57829135	1.49968e-175
361	ST2_weight-OA	rs6575340	A	G	0.0161377	14	94023972	4.79954e-19
362	ST2_weight-OA	rs6585827	A	G	0.0136435	10	124165615	4.10015e-15
363	ST2_weight-OA	rs6602150	G	A	0.0104338	10	16739468	9.20005e-09
364	ST2_weight-OA	rs667515	C	G	-0.0126771	11	69449076	1.29987e-12
365	ST2_weight-OA	rs6684205	G	A	0.0175253	1	218609702	4.60045e-20
366	ST2_weight-OA	rs6711568	G	T	-0.0175948	2	59291172	1.80011e-20
367	ST2_weight-OA	rs6741769	A	G	0.0146991	2	181500545	5.90065e-15
368	ST2_weight-OA	rs6747943	G	A	-0.0100994	2	183235848	4.90004e-09
369	ST2_weight-OA	rs67560975	C	T	0.0196085	17	47142930	5.70033e-13
370	ST2_weight-OA	rs6762578	A	G	0.0156957	3	128992047	6.4003e-14
371	ST2_weight-OA	rs6769617	T	A	-0.0119785	3	62687746	6.29941e-11
372	ST2_weight-OA	rs6774894	A	T	0.0140047	3	196116393	8.4004e-15
373	ST2_weight-OA	rs6821305	C	A	0.0150736	4	122713863	1.59993e-17
374	ST2_weight-OA	rs6885199	A	G	0.0270512	5	92574633	2.19999e-09
375	ST2_weight-OA	rs6946091	G	A	0.0203978	7	150684346	7.29962e-30
376	ST2_weight-OA	rs6973656	G	A	0.0107858	7	77422583	1.09999e-09
377	ST2_weight-OA	rs698147	G	A	-0.0112114	5	3513485	1.2e-10
378	ST2_weight-OA	rs7034554	G	A	-0.0106105	9	37081301	3.29997e-09
379	ST2_weight-OA	rs7038943	C	T	-0.0130096	9	120377178	1.20005e-12
380	ST2_weight-OA	rs7046665	G	T	-0.0107505	9	6947484	4.30002e-09
381	ST2_weight-OA	rs7070395	C	A	0.0133453	10	33970134	2.69998e-10
382	ST2_weight-OA	rs7115013	T	C	-0.00995934	11	43934592	1.29999e-08
383	ST2_weight-OA	rs7132908	A	G	0.0278743	12	50263148	4.70002e-55
384	ST2_weight-OA	rs7171864	A	G	0.0134089	15	73227249	3.40017e-13
385	ST2_weight-OA	rs719802	C	T	-0.0110735	11	113234679	5.1e-10
386	ST2_weight-OA	rs7218014	C	T	0.0214148	17	65832016	1.20005e-22
387	ST2_weight-OA	rs7223535	A	G	-0.0243032	17	29211667	1.99986e-35
388	ST2_weight-OA	rs7245985	G	T	-0.0122743	19	30710410	1.09999e-08
389	ST2_weight-OA	rs724623	C	A	-0.0127786	14	47303577	1.99986e-13
390	ST2_weight-OA	rs7259070	C	T	0.0185062	19	47562509	4.00037e-25
391	ST2_weight-OA	rs72617140	C	A	0.0146064	2	229019109	4.60045e-12
392	ST2_weight-OA	rs72649373	C	T	0.0137876	4	80609966	4.70002e-08
393	ST2_weight-OA	rs72656010	C	T	-0.0330745	8	57122215	7.10068e-38
394	ST2_weight-OA	rs72665129	A	T	-0.0145553	13	104092350	1.29999e-09
395	ST2_weight-OA	rs72755233	A	G	-0.0207531	15	100692953	5.30029e-14
396	ST2_weight-OA	rs72771080	T	C	0.0164758	16	20021383	8.69961e-15
397	ST2_weight-OA	rs72801843	A	T	0.0156117	16	53508802	1.50003e-16
398	ST2_weight-OA	rs72813153	T	A	0.0142774	5	176603588	5.80003e-09
399	ST2_weight-OA	rs72892910	T	G	0.0329912	6	50816887	8.80035e-47
400	ST2_weight-OA	rs72913737	T	C	-0.0120173	2	193886449	1.2e-08
401	ST2_weight-OA	rs73048928	T	G	0.0122226	19	41323793	5.50047e-11
402	ST2_weight-OA	rs73052033	C	T	-0.0224772	3	185828465	8.10028e-24
403	ST2_weight-OA	rs73068226	A	T	-0.0128167	12	24078798	1.69981e-11
404	ST2_weight-OA	rs73175572	G	A	0.0283277	3	185490184	1.99986e-24
405	ST2_weight-OA	rs7321045	A	G	0.013069	13	97034410	1.10002e-13
406	ST2_weight-OA	rs73601548	T	C	0.0176909	10	18549889	1e-10
407	ST2_weight-OA	rs7365	G	A	-0.0109432	11	93211764	2.90001e-10
408	ST2_weight-OA	rs7377083	A	C	0.0151059	4	102708997	1.10002e-17
409	ST2_weight-OA	rs74048171	A	C	-0.0110914	11	2093603	2.30001e-08
410	ST2_weight-OA	rs7442885	G	C	-0.0226244	5	87682877	1.10002e-26
411	ST2_weight-OA	rs750090	C	T	-0.0103959	4	152931436	1.29999e-08
412	ST2_weight-OA	rs7519259	A	G	0.0126966	1	66434743	2.99985e-13
413	ST2_weight-OA	rs7526236	A	G	-0.0116029	1	1783584	2.59998e-09
414	ST2_weight-OA	rs7535275	G	A	0.0181838	1	150354210	1.39991e-12
415	ST2_weight-OA	rs7546249	A	T	0.0134727	1	176792690	4.00037e-12
416	ST2_weight-OA	rs754635	G	C	0.0196919	3	42305131	5.19996e-13
417	ST2_weight-OA	rs75543804	T	G	-0.0270745	2	111900904	3.69999e-08
418	ST2_weight-OA	rs757608	G	A	-0.0115275	17	59497277	4.30002e-10
419	ST2_weight-OA	rs7612882	A	G	0.0119366	3	30078634	7.39946e-12
420	ST2_weight-OA	rs7619139	A	T	0.0158581	3	25110415	2.49977e-19
421	ST2_weight-OA	rs7632381	C	T	0.0332783	3	141106063	1.59993e-81
422	ST2_weight-OA	rs7671110	T	C	-0.0233578	4	17874089	6.79986e-23
423	ST2_weight-OA	rs7683836	A	G	-0.0111457	4	180167906	1.89998e-10
424	ST2_weight-OA	rs76895963	G	T	0.0998067	12	4384844	6.4003e-50
425	ST2_weight-OA	rs7707394	A	G	-0.0172757	5	74472939	1.10002e-21
426	ST2_weight-OA	rs77165542	T	C	-0.0848353	2	430975	5.79963e-72
427	ST2_weight-OA	rs7740107	A	T	-0.0292126	6	130374461	4.60045e-50
428	ST2_weight-OA	rs774246	G	A	0.0142591	7	26990816	6.90001e-09
429	ST2_weight-OA	rs7749708	T	C	0.0106189	6	153375907	2.5e-08
430	ST2_weight-OA	rs7775410	G	T	-0.0104468	6	100605175	2.90001e-08
431	ST2_weight-OA	rs77848106	A	C	-0.0128219	1	107971673	1.9002e-11
432	ST2_weight-OA	rs78378222	G	T	0.0786406	17	7571752	1.80011e-22
433	ST2_weight-OA	rs784257	C	T	0.0129612	18	53397199	7.00003e-09
434	ST2_weight-OA	rs7845090	A	G	-0.0207191	8	73449940	3.80014e-27
435	ST2_weight-OA	rs78470967	A	T	0.0244416	12	4521511	2.39999e-08
436	ST2_weight-OA	rs78565420	T	C	0.0231647	8	85703065	6.29999e-09
437	ST2_weight-OA	rs7862027	C	T	-0.0108571	9	133797274	5.49997e-10
438	ST2_weight-OA	rs7869550	G	A	-0.0185679	9	119134796	1.29987e-17
439	ST2_weight-OA	rs78751935	C	T	0.0352608	5	50675829	5.60015e-13
440	ST2_weight-OA	rs7933019	C	G	-0.0177712	11	47509137	5.10035e-21
441	ST2_weight-OA	rs7933085	G	A	0.0129222	11	130796248	1.29987e-13
442	ST2_weight-OA	rs7952436	T	C	-0.0406637	11	67024534	7.70016e-38
443	ST2_weight-OA	rs8026687	A	T	-0.010895	15	95280968	1.29999e-09
444	ST2_weight-OA	rs8096564	T	G	0.012029	18	39910592	2.99999e-10
445	ST2_weight-OA	rs8118253	A	T	0.0180226	20	15819926	2.70023e-12
446	ST2_weight-OA	rs8126575	G	T	-0.0147324	21	46435610	9.29994e-09
447	ST2_weight-OA	rs812887	G	A	-0.00963425	3	77576162	4.60002e-08
448	ST2_weight-OA	rs8133137	G	A	0.0127586	21	40290503	4.49987e-12
449	ST2_weight-OA	rs815163	C	T	-0.01402	1	190294726	8.4004e-16
450	ST2_weight-OA	rs8192675	C	T	0.0155882	3	170724883	2.99985e-16
451	ST2_weight-OA	rs822688	T	C	0.017375	12	53493387	9.79941e-11
452	ST2_weight-OA	rs823118	T	C	-0.0128236	1	205723572	1.50003e-13
453	ST2_weight-OA	rs866006	G	T	-0.0149861	5	112176559	4.49987e-17
454	ST2_weight-OA	rs879620	T	C	0.0250944	16	4015729	8.30042e-45
455	ST2_weight-OA	rs894344	G	A	-0.019018	8	135612745	4.79954e-27
456	ST2_weight-OA	rs900448	G	C	0.0138856	12	133404805	1.50003e-13
457	ST2_weight-OA	rs923724	C	G	-0.011695	12	99639930	9.3994e-11
458	ST2_weight-OA	rs9291926	G	T	-0.0140028	5	67599656	7.8001e-16
459	ST2_weight-OA	rs9306234	C	A	-0.0105291	22	19953188	3.29997e-09
460	ST2_weight-OA	rs9352945	C	T	-0.00990394	6	81827727	1.2e-08
461	ST2_weight-OA	rs9362662	G	A	-0.01195	6	90296588	6.20012e-12
462	ST2_weight-OA	rs9388346	T	C	0.0147136	6	124925864	4e-10
463	ST2_weight-OA	rs9401501	C	T	-0.0115516	6	98500712	7.10068e-11
464	ST2_weight-OA	rs94686	T	C	-0.0108697	16	73801303	5.89997e-10
465	ST2_weight-OA	rs9478499	A	T	0.0157825	6	154345289	1.9002e-11
466	ST2_weight-OA	rs9522183	T	G	-0.0121476	13	111977280	5.50047e-12
467	ST2_weight-OA	rs9532600	G	A	-0.0126726	13	41434808	6.59994e-09
468	ST2_weight-OA	rs9536637	G	T	-0.0155238	13	54691036	1.5e-08
469	ST2_weight-OA	rs9568867	A	G	0.0289531	13	54107352	1.39991e-28
470	ST2_weight-OA	rs9634212	A	C	0.0198243	12	93993266	3.69999e-21
471	ST2_weight-OA	rs9650469	C	G	0.0107948	8	144837330	1e-09
472	ST2_weight-OA	rs9654453	C	T	0.0174426	5	299621	1.59993e-11
473	ST2_weight-OA	rs9800418	C	T	0.011422	5	77641008	1.7e-08
474	ST2_weight-OA	rs981938	A	G	0.017325	2	218275818	1.39991e-20
475	ST2_weight-OA	rs9835772	T	A	0.0145002	3	85766025	6.4998e-13
476	ST2_weight-OA	rs9843653	C	T	0.022957	3	49920571	4.60045e-40
477	ST2_weight-OA	rs9844761	T	C	-0.0134382	3	104639396	1.09999e-08
478	ST2_weight-OA	rs9876664	T	G	-0.0156297	3	85806313	2.60016e-18
479	ST2_weight-OA	rs9888533	T	C	0.0111408	13	107854612	3.2e-10
480	ST2_weight-OA	rs9892944	G	A	-0.0109848	17	68273720	4.70002e-08
481	ST2_weight-OA	rs9917946	G	T	-0.0114188	4	65651232	1.09999e-10
482	ST2_weight-OA	rs9925273	G	A	-0.0150451	16	375900	2.60016e-11
483	ST2_weight-OA	rs9931967	G	T	-0.0150499	16	20375351	4.19952e-18
484	ST2_weight-OA	rs9948776	A	G	-0.0150823	18	2663235	4.60045e-13
485	ST2_weight-OA	rs9951619	G	T	0.0162363	18	56882326	4.30031e-15
486	ST2_weight-OA	rs9968060	T	C	0.0124731	3	62471282	1.20005e-11

## Sheet: ST3_BMI-OA
		SNP	EA	OA	beta	chr	pos	pval
1	ST3_BMI-OA	rs1000096	T	C	-0.0133384	4	38692835	5.10035e-11
2	ST3_BMI-OA	rs10063055	T	C	0.0136775	5	140990108	1.7e-09
3	ST3_BMI-OA	rs10099330	G	A	0.0124247	8	143383694	4.20001e-10
4	ST3_BMI-OA	rs10144067	T	C	0.0185736	14	93885198	5.60015e-20
5	ST3_BMI-OA	rs10160769	C	G	-0.0155862	11	76474827	1.2e-10
6	ST3_BMI-OA	rs10169594	C	T	0.0121875	2	41637688	2.99999e-09
7	ST3_BMI-OA	rs10172070	T	C	0.0161392	2	208307761	6.69993e-09
8	ST3_BMI-OA	rs10182416	G	A	0.0130378	2	104242992	3.69999e-11
9	ST3_BMI-OA	rs10423928	A	T	-0.0340136	19	46182304	3.40017e-42
10	ST3_BMI-OA	rs10505836	C	A	0.0184851	12	19288508	1.2e-10
11	ST3_BMI-OA	rs10510025	T	C	0.0175643	10	118650996	2.19989e-14
12	ST3_BMI-OA	rs1064213	A	G	0.0149301	2	198950240	3.69999e-14
13	ST3_BMI-OA	rs10742752	C	T	0.0117979	11	45438374	6.1e-09
14	ST3_BMI-OA	rs10756714	G	A	-0.0207862	9	15885041	1.9002e-25
15	ST3_BMI-OA	rs10756792	T	C	-0.0190582	9	16726119	4.90004e-17
16	ST3_BMI-OA	rs10760277	T	C	0.0138734	9	126093999	1e-11
17	ST3_BMI-OA	rs10780248	A	G	-0.0121232	9	81370555	1.2e-09
18	ST3_BMI-OA	rs1078141	T	C	0.0142239	8	142619393	4.90004e-12
19	ST3_BMI-OA	rs10799778	G	T	-0.0182237	1	23313353	6.00067e-12
20	ST3_BMI-OA	rs10809621	G	C	-0.0125305	9	11859607	1.40001e-09
21	ST3_BMI-OA	rs10824211	T	C	0.0207688	10	76363107	4.30031e-13
22	ST3_BMI-OA	rs10832778	G	C	0.0115628	11	17394073	1.40001e-08
23	ST3_BMI-OA	rs10927006	C	T	-0.0168156	1	243557659	2.30001e-09
24	ST3_BMI-OA	rs10965698	T	C	-0.0112741	9	23203619	3.89996e-08
25	ST3_BMI-OA	rs10989067	A	G	0.0169514	9	103119634	1.39991e-15
26	ST3_BMI-OA	rs11001963	T	C	0.0116794	10	78760959	7.29995e-09
27	ST3_BMI-OA	rs11009685	T	C	-0.0130834	10	34511990	1.40001e-08
28	ST3_BMI-OA	rs11012732	G	A	0.0216425	10	21830104	7.10068e-25
29	ST3_BMI-OA	rs11079849	T	C	-0.020093	17	47090785	1.80011e-21
30	ST3_BMI-OA	rs11099020	T	C	-0.0142038	4	130724902	5.60015e-12
31	ST3_BMI-OA	rs11115160	A	G	-0.0130768	12	82424100	2.19999e-08
32	ST3_BMI-OA	rs11122450	G	T	-0.0116316	1	230301811	9.09997e-09
33	ST3_BMI-OA	rs11134679	G	A	0.0182459	5	170623391	1.20005e-17
34	ST3_BMI-OA	rs11150745	G	A	-0.0211611	17	78757626	2.90001e-23
35	ST3_BMI-OA	rs111598585	T	C	-0.0142245	4	171635471	5.39995e-09
36	ST3_BMI-OA	rs11165643	T	C	0.0193319	1	96924097	4.90004e-22
37	ST3_BMI-OA	rs111689389	C	G	-0.0136706	5	27175962	4.70002e-10
38	ST3_BMI-OA	rs11218510	A	G	-0.0144616	11	121922587	8.4004e-13
39	ST3_BMI-OA	rs1126930	C	G	0.0322695	12	49399132	1.7e-09
40	ST3_BMI-OA	rs113079574	T	C	-0.0155896	4	147354089	5.80003e-10
41	ST3_BMI-OA	rs113603865	T	C	0.0186013	1	39564930	1.80011e-14
42	ST3_BMI-OA	rs113624107	A	G	0.0150461	14	88326386	2.1e-10
43	ST3_BMI-OA	rs115056380	A	G	-0.0256435	1	111338672	2.5e-08
44	ST3_BMI-OA	rs11525873	C	T	-0.0239781	7	138817193	6.59933e-13
45	ST3_BMI-OA	rs11607476	C	A	0.015712	11	115037061	3.10027e-15
46	ST3_BMI-OA	rs11610621	A	T	0.0164869	12	121671133	3.09999e-09
47	ST3_BMI-OA	rs11630647	A	G	-0.012674	15	99240947	2.69998e-08
48	ST3_BMI-OA	rs116374395	A	G	0.0318817	5	50723410	2.80001e-09
49	ST3_BMI-OA	rs11641179	G	A	-0.0125461	16	6716711	3.40001e-08
50	ST3_BMI-OA	rs11642090	C	T	0.0114184	16	81730582	2.90001e-08
51	ST3_BMI-OA	rs11656076	A	G	-0.0154285	17	31464270	7.59976e-11
52	ST3_BMI-OA	rs1167311	A	G	-0.0192649	1	49996959	1.59993e-19
53	ST3_BMI-OA	rs11675464	G	A	0.0119751	2	204053742	1.6e-09
54	ST3_BMI-OA	rs11691869	A	C	-0.0193158	2	100805996	5.60015e-21
55	ST3_BMI-OA	rs11699828	A	G	-0.0335418	20	62157198	8.60003e-09
56	ST3_BMI-OA	rs11709402	G	A	0.0228192	3	131551027	4.90004e-25
57	ST3_BMI-OA	rs117118217	C	G	0.0448186	10	131783328	1.29999e-08
58	ST3_BMI-OA	rs117342986	T	C	0.0365794	16	54267868	1.6e-08
59	ST3_BMI-OA	rs11757278	C	T	-0.0146269	6	13180454	9.8992e-12
60	ST3_BMI-OA	rs11778219	G	A	0.015796	8	87762607	4.20001e-09
61	ST3_BMI-OA	rs118136827	T	G	-0.0132582	17	2168104	1.7e-09
62	ST3_BMI-OA	rs11842871	T	G	-0.0150426	13	31042452	2.80027e-11
63	ST3_BMI-OA	rs11919665	T	A	-0.0127854	3	48085349	1.40001e-09
64	ST3_BMI-OA	rs12001437	C	T	0.0121836	9	34074476	2.80001e-09
65	ST3_BMI-OA	rs12072739	G	A	0.0157008	1	98315893	3.29989e-11
66	ST3_BMI-OA	rs12088284	T	C	0.0139317	1	80798635	8.9002e-11
67	ST3_BMI-OA	rs12089815	A	G	-0.0123121	1	91189933	5.69994e-10
68	ST3_BMI-OA	rs12140153	T	G	-0.033075	1	62579891	1.20005e-21
69	ST3_BMI-OA	rs12149660	A	G	-0.0227338	16	70309237	2.99985e-13
70	ST3_BMI-OA	rs12259464	A	G	0.0130895	10	53680099	4.49987e-11
71	ST3_BMI-OA	rs12273545	T	C	0.0248393	11	116911012	6.80002e-09
72	ST3_BMI-OA	rs1229984	C	T	0.037357	4	100239319	4.60002e-10
73	ST3_BMI-OA	rs12364470	G	T	0.0192705	11	134601012	4.90004e-13
74	ST3_BMI-OA	rs12440603	T	C	0.0139285	15	46585722	3.40017e-12
75	ST3_BMI-OA	rs12459368	G	A	-0.0170141	19	18459377	2.49977e-14
76	ST3_BMI-OA	rs12462975	A	G	0.0195822	19	30272202	2.60016e-20
77	ST3_BMI-OA	rs12541408	C	T	-0.0143261	8	95585807	1.59993e-11
78	ST3_BMI-OA	rs1266874	G	A	0.0140966	6	51779638	1e-11
79	ST3_BMI-OA	rs12681792	A	C	0.0148693	8	62054463	3.50002e-09
80	ST3_BMI-OA	rs12692596	T	C	0.0130872	2	161265910	1.29999e-10
81	ST3_BMI-OA	rs12696039	G	A	-0.0152802	3	156304750	3.50002e-08
82	ST3_BMI-OA	rs1286058	A	T	0.0149126	14	91458523	6.20012e-12
83	ST3_BMI-OA	rs12881629	G	A	0.0220748	14	101146413	7.69999e-10
84	ST3_BMI-OA	rs12889639	A	G	0.0155336	14	103860206	7.70016e-14
85	ST3_BMI-OA	rs12921986	G	A	0.0203327	16	72312727	3.79997e-08
86	ST3_BMI-OA	rs12937411	T	C	-0.017187	17	34950239	1.39991e-17
87	ST3_BMI-OA	rs1296328	C	A	-0.018862	4	137083193	3.90032e-21
88	ST3_BMI-OA	rs12974458	T	C	0.0152466	19	1866115	2.29985e-14
89	ST3_BMI-OA	rs13012070	A	G	-0.0136501	2	35447243	6.1e-09
90	ST3_BMI-OA	rs13033310	A	G	0.012611	2	133523605	3.29997e-08
91	ST3_BMI-OA	rs13097918	A	T	0.0145561	3	35676330	1.7e-09
92	ST3_BMI-OA	rs13107325	T	C	0.0475799	4	103188709	8.49963e-37
93	ST3_BMI-OA	rs13176429	C	T	0.0141555	5	43152216	3.10027e-11
94	ST3_BMI-OA	rs1320251	T	C	-0.0180321	17	21264396	1.50003e-19
95	ST3_BMI-OA	rs13218383	G	C	-0.0144025	6	120173501	5.79963e-12
96	ST3_BMI-OA	rs1322842	G	A	-0.0131292	6	20488897	1.09999e-10
97	ST3_BMI-OA	rs13248187	C	T	0.015764	8	14336834	1.99986e-12
98	ST3_BMI-OA	rs1327259	G	A	-0.0148532	6	51177811	2.80027e-13
99	ST3_BMI-OA	rs13291723	A	G	0.0110318	9	80510077	3.40001e-08
100	ST3_BMI-OA	rs1330199	T	G	-0.0117509	9	27760946	3.29997e-09
101	ST3_BMI-OA	rs13420048	A	C	-0.0154817	2	50751414	4.60045e-14
102	ST3_BMI-OA	rs13427822	G	A	-0.0181515	2	213414265	5.60015e-16
103	ST3_BMI-OA	rs1346841	A	G	-0.013056	4	65651730	9.70063e-11
104	ST3_BMI-OA	rs1360201	T	C	0.0130075	9	73796450	4.79954e-11
105	ST3_BMI-OA	rs13642	T	A	-0.0161363	11	30432220	4.30031e-15
106	ST3_BMI-OA	rs140159717	T	C	-0.0246882	15	73765586	2.80027e-11
107	ST3_BMI-OA	rs1438945	A	T	-0.0133824	5	152510937	1.09999e-09
108	ST3_BMI-OA	rs1441264	A	G	0.0179033	13	79580919	3.40017e-18
109	ST3_BMI-OA	rs1451963	T	G	0.022201	14	41350367	7.39997e-10
110	ST3_BMI-OA	rs1458156	T	C	0.014075	12	41887940	1.20005e-12
111	ST3_BMI-OA	rs145981104	G	A	0.022711	8	74714869	2e-08
112	ST3_BMI-OA	rs146569428	A	G	0.0139533	11	2199686	2e-08
113	ST3_BMI-OA	rs1471093	A	G	0.0134619	3	108031094	4.10015e-11
114	ST3_BMI-OA	rs1471740	C	T	0.0193576	3	136328270	8.9002e-18
115	ST3_BMI-OA	rs147568678	C	T	-0.0133327	10	93061851	1.09999e-08
116	ST3_BMI-OA	rs1477290	C	T	0.0337772	5	87988934	2.19989e-31
117	ST3_BMI-OA	rs147730268	T	G	-0.0350799	12	123024476	1.29987e-22
118	ST3_BMI-OA	rs1503526	C	T	0.0154308	5	63020706	5.90065e-15
119	ST3_BMI-OA	rs156201	C	G	0.0131899	6	104847441	8.30004e-09
120	ST3_BMI-OA	rs156914	A	G	0.0111552	1	16848652	1.6e-08
121	ST3_BMI-OA	rs1582931	A	G	-0.0133419	5	122657199	2.29985e-11
122	ST3_BMI-OA	rs159037	C	T	0.0123714	5	94197477	4.90004e-08
123	ST3_BMI-OA	rs1608113	T	A	-0.0117766	3	157815217	9.29994e-09
124	ST3_BMI-OA	rs1609010	G	A	0.0209773	8	77227464	7.89951e-26
125	ST3_BMI-OA	rs1657930	A	G	-0.0146839	15	57120989	3.50002e-09
126	ST3_BMI-OA	rs16916303	G	A	-0.0192369	9	30823761	4.20001e-10
127	ST3_BMI-OA	rs17056301	C	T	0.0135831	5	158271680	2.19999e-09
128	ST3_BMI-OA	rs17132130	C	G	-0.0178418	7	2108036	7.50067e-14
129	ST3_BMI-OA	rs17149254	C	T	-0.0213507	7	76634463	7.00003e-17
130	ST3_BMI-OA	rs17218879	G	C	0.0126549	9	14768540	1.6e-09
131	ST3_BMI-OA	rs17289010	G	A	-0.0134661	4	140774684	1.6e-10
132	ST3_BMI-OA	rs17399739	G	A	0.0270713	10	87490850	4.40048e-12
133	ST3_BMI-OA	rs17446299	G	C	0.0153235	13	40762556	8.9e-09
134	ST3_BMI-OA	rs17544384	C	T	0.0140931	1	115295160	5.30005e-09
135	ST3_BMI-OA	rs17668356	G	C	-0.0230543	3	61208619	1.50003e-16
136	ST3_BMI-OA	rs17770336	T	C	0.0242931	9	28414625	1.29987e-30
137	ST3_BMI-OA	rs1778830	A	G	0.0140775	1	156489974	7.50067e-12
138	ST3_BMI-OA	rs1788808	G	A	-0.020404	18	21090023	7.70016e-25
139	ST3_BMI-OA	rs1793636	C	G	-0.0133343	11	131934926	4.70002e-10
140	ST3_BMI-OA	rs1805123	G	T	-0.0167569	7	150645534	2.99985e-13
141	ST3_BMI-OA	rs1834144	A	C	-0.0140112	18	40744790	8.60003e-12
142	ST3_BMI-OA	rs1861410	T	C	-0.0212558	2	58933591	1.20005e-26
143	ST3_BMI-OA	rs1884897	G	A	0.020001	20	6612832	2.29985e-22
144	ST3_BMI-OA	rs1919243	C	T	0.0116759	5	88778861	5.49997e-09
145	ST3_BMI-OA	rs1967772	A	G	-0.0170434	13	28036062	1e-14
146	ST3_BMI-OA	rs2035936	T	G	0.0370863	3	141298124	1.69981e-17
147	ST3_BMI-OA	rs2051559	C	T	0.0204078	4	3298800	2.80027e-12
148	ST3_BMI-OA	rs2075466	C	G	0.0132903	16	4872970	2.80001e-09
149	ST3_BMI-OA	rs2102278	G	A	0.0118583	4	52818664	2e-08
150	ST3_BMI-OA	rs2133561	T	A	-0.014097	5	139086651	5.79963e-12
151	ST3_BMI-OA	rs213518	C	T	0.0157894	7	26941065	1.79999e-08
152	ST3_BMI-OA	rs2153740	G	A	-0.0112551	20	2126089	1.6e-08
153	ST3_BMI-OA	rs215634	G	A	-0.0155223	7	32369148	2.39994e-14
154	ST3_BMI-OA	rs2172131	C	T	-0.0149382	10	133978962	8.99912e-14
155	ST3_BMI-OA	rs217672	C	A	0.0170155	14	62361021	2.39994e-14
156	ST3_BMI-OA	rs2192158	G	A	-0.015012	4	55505360	3.69999e-14
157	ST3_BMI-OA	rs2216931	A	C	0.0169109	2	181599070	5.19996e-16
158	ST3_BMI-OA	rs2234458	T	C	-0.0203841	11	65639374	3.59998e-23
159	ST3_BMI-OA	rs2248551	A	G	0.0146523	6	131924689	3.79997e-08
160	ST3_BMI-OA	rs2253310	G	C	0.0173213	6	108888593	2.09991e-17
161	ST3_BMI-OA	rs2271189	A	G	-0.0163086	12	56494991	6.4998e-16
162	ST3_BMI-OA	rs2289379	T	C	-0.0152765	7	44804225	5.19996e-14
163	ST3_BMI-OA	rs2307111	C	T	-0.0280042	5	75003678	1.29987e-43
164	ST3_BMI-OA	rs2342892	G	T	-0.0126972	16	24540806	1.29999e-10
165	ST3_BMI-OA	rs2381404	C	T	0.0139664	2	144035442	1.29999e-09
166	ST3_BMI-OA	rs2383377	A	G	0.0161287	14	33257914	3.89996e-08
167	ST3_BMI-OA	rs2398861	G	A	0.0179932	9	96430747	2.09991e-15
168	ST3_BMI-OA	rs2425816	A	G	0.0122284	20	44895075	1.2e-09
169	ST3_BMI-OA	rs2433733	A	G	-0.0171805	2	230816703	3.80014e-16
170	ST3_BMI-OA	rs2439823	G	A	0.0191998	10	99778226	5.30029e-22
171	ST3_BMI-OA	rs2482356	C	T	-0.0113511	9	94178371	1.29999e-08
172	ST3_BMI-OA	rs2512892	C	T	0.0129468	11	131451862	9.20026e-11
173	ST3_BMI-OA	rs252761	T	G	-0.0115046	5	77380723	1.2e-08
174	ST3_BMI-OA	rs2568958	A	G	0.0222928	1	72765116	1.59993e-28
175	ST3_BMI-OA	rs2569993	C	T	0.01267	3	12926096	2.39999e-09
176	ST3_BMI-OA	rs2606228	C	A	-0.0138791	3	183537759	2.70023e-11
177	ST3_BMI-OA	rs2616143	A	G	-0.0138738	8	20632022	6.70039e-11
178	ST3_BMI-OA	rs2618039	T	A	0.0143963	1	112324111	1.39991e-12
179	ST3_BMI-OA	rs2678204	G	T	0.024161	1	201800511	3.80014e-31
180	ST3_BMI-OA	rs2725371	G	A	-0.0160301	8	30854033	1.10002e-13
181	ST3_BMI-OA	rs2791643	T	C	-0.0133837	1	11207269	7.19996e-09
182	ST3_BMI-OA	rs2814942	A	G	0.0284856	6	34644261	5.30029e-42
183	ST3_BMI-OA	rs28350	G	A	-0.0180335	3	42418446	2.90001e-12
184	ST3_BMI-OA	rs28366156	C	T	-0.0264826	6	31671498	1.59993e-19
185	ST3_BMI-OA	rs2837996	C	T	0.0126647	21	42626706	1.09999e-09
186	ST3_BMI-OA	rs28404639	T	C	-0.0117129	5	80874229	1.2e-08
187	ST3_BMI-OA	rs28489620	A	G	-0.0153737	22	41804716	2.80027e-12
188	ST3_BMI-OA	rs28568418	A	G	-0.0182825	15	53462969	1.2e-08
189	ST3_BMI-OA	rs2861685	C	T	-0.0171274	2	67837553	1e-17
190	ST3_BMI-OA	rs28670671	C	T	-0.0124638	9	140363045	3.69999e-08
191	ST3_BMI-OA	rs2870111	T	C	-0.0157151	15	79403585	7.10068e-15
192	ST3_BMI-OA	rs2875762	C	G	0.015339	6	124925032	3.29989e-11
193	ST3_BMI-OA	rs2899644	T	C	0.0149659	15	59470366	2.30001e-10
194	ST3_BMI-OA	rs2920503	T	C	-0.0140307	3	12324230	1.7e-10
195	ST3_BMI-OA	rs2922757	T	A	0.0122465	8	76544012	1.29999e-09
196	ST3_BMI-OA	rs2962334	T	G	0.0432552	5	86879056	7.79992e-10
197	ST3_BMI-OA	rs317656	A	T	-0.0144763	12	69681101	6.09958e-11
198	ST3_BMI-OA	rs3213943	A	C	-0.0179406	2	136389840	4.79999e-10
199	ST3_BMI-OA	rs32421	T	A	0.0132315	5	167362416	2.59998e-08
200	ST3_BMI-OA	rs329118	T	C	-0.0165734	5	133861663	1.29987e-16
201	ST3_BMI-OA	rs329651	T	G	0.0157218	11	133767622	3.29997e-10
202	ST3_BMI-OA	rs34045288	T	C	0.0234784	6	40369081	3.50026e-29
203	ST3_BMI-OA	rs34153025	C	T	-0.0389151	15	41339697	9.59997e-09
204	ST3_BMI-OA	rs34234296	A	G	-0.014947	2	175166636	2.39994e-13
205	ST3_BMI-OA	rs34481751	A	C	-0.0185029	20	47501038	7.8001e-12
206	ST3_BMI-OA	rs34517439	A	C	0.038848	1	78450517	3.59998e-37
207	ST3_BMI-OA	rs34696181	C	T	0.0114345	7	93096635	8.10009e-09
208	ST3_BMI-OA	rs34811474	A	G	-0.0285293	4	25408838	4.10015e-34
209	ST3_BMI-OA	rs349071	A	G	-0.0133062	11	84776849	1.9002e-11
210	ST3_BMI-OA	rs35154326	G	A	-0.0130427	16	24862414	5.30005e-09
211	ST3_BMI-OA	rs35364449	T	C	0.0217069	15	74278126	9.20026e-12
212	ST3_BMI-OA	rs355777	C	G	0.0152715	3	154034950	3.29989e-14
213	ST3_BMI-OA	rs35697587	A	G	-0.0164677	14	47298505	9.20026e-17
214	ST3_BMI-OA	rs35697691	G	C	0.0230305	15	52353498	6.20012e-11
215	ST3_BMI-OA	rs35809007	A	G	-0.0171009	2	47019521	9.09913e-17
216	ST3_BMI-OA	rs35957544	T	G	-0.0196429	8	73440371	1.10002e-22
217	ST3_BMI-OA	rs36007635	A	G	-0.021045	6	163009335	2.19989e-13
218	ST3_BMI-OA	rs36061954	T	C	0.0128445	8	38329650	2e-10
219	ST3_BMI-OA	rs3764625	G	T	-0.0117714	19	49649051	5.19996e-09
220	ST3_BMI-OA	rs3784710	C	T	-0.0297067	15	68072458	2.49977e-36
221	ST3_BMI-OA	rs3803286	G	A	-0.0186417	14	103246470	6.4003e-19
222	ST3_BMI-OA	rs3807566	T	G	-0.0120727	7	50564204	1.5e-09
223	ST3_BMI-OA	rs3814883	T	C	0.0240107	16	29994922	1e-33
224	ST3_BMI-OA	rs3845344	T	C	0.0163609	1	75001480	5.40008e-16
225	ST3_BMI-OA	rs3851998	G	C	-0.0136071	3	131876605	2e-09
226	ST3_BMI-OA	rs3866805	A	C	0.0117835	1	6657424	1.2e-08
227	ST3_BMI-OA	rs3897102	T	C	0.0120838	12	123492112	2.5e-09
228	ST3_BMI-OA	rs3901286	A	C	-0.0225553	7	99107727	2.70023e-16
229	ST3_BMI-OA	rs3902951	G	T	0.0141019	14	69789755	2e-09
230	ST3_BMI-OA	rs3935190	A	G	-0.0144864	17	79084367	4.00037e-13
231	ST3_BMI-OA	rs394608	C	T	0.0186353	21	46581798	9.49948e-21
232	ST3_BMI-OA	rs40071	C	T	-0.0261666	5	107496102	3.80014e-24
233	ST3_BMI-OA	rs4017425	T	C	-0.0125817	3	44028764	2.1e-10
234	ST3_BMI-OA	rs4055791	T	C	-0.0178082	13	59266053	7.39946e-19
235	ST3_BMI-OA	rs406388	G	C	0.015973	22	18226997	8.30004e-10
236	ST3_BMI-OA	rs41279738	G	T	0.0684263	1	110082551	4.00037e-28
237	ST3_BMI-OA	rs4148155	G	A	-0.0229681	4	89054667	1.39991e-13
238	ST3_BMI-OA	rs4261944	G	T	0.0138553	4	31003636	1.59993e-11
239	ST3_BMI-OA	rs4267103	C	T	0.0153916	12	60966740	1.40001e-09
240	ST3_BMI-OA	rs4284600	C	T	0.0119673	15	31843528	2e-09
241	ST3_BMI-OA	rs429343	G	A	-0.0173795	2	147903382	3.29989e-18
242	ST3_BMI-OA	rs429358	C	T	-0.0266723	19	45411941	2.39994e-22
243	ST3_BMI-OA	rs4307239	G	A	0.0121413	7	24354300	1e-09
244	ST3_BMI-OA	rs4419475	T	A	0.011487	4	96150044	1.09999e-08
245	ST3_BMI-OA	rs4444317	G	A	-0.0161604	15	92573234	2.49977e-11
246	ST3_BMI-OA	rs4456769	T	C	0.0146111	20	25190777	3.59998e-12
247	ST3_BMI-OA	rs4477562	T	C	0.0296118	13	54104968	2.90001e-23
248	ST3_BMI-OA	rs4482463	A	C	-0.0313175	2	205375909	2.99985e-17
249	ST3_BMI-OA	rs45486197	A	G	0.025766	19	2244849	1.7e-10
250	ST3_BMI-OA	rs4605363	C	A	0.0163638	2	229010960	3.29989e-15
251	ST3_BMI-OA	rs4648450	A	C	-0.014837	1	2723214	8.4004e-14
252	ST3_BMI-OA	rs4658403	T	C	-0.0188877	1	243832560	1e-12
253	ST3_BMI-OA	rs4672338	T	C	0.0135646	2	60217457	8.00018e-11
254	ST3_BMI-OA	rs4722398	T	C	0.0186993	7	3125220	7.89951e-11
255	ST3_BMI-OA	rs4764949	G	A	-0.0183924	12	103658096	3.10027e-18
256	ST3_BMI-OA	rs4790292	A	C	-0.0254509	17	1824305	2.60016e-20
257	ST3_BMI-OA	rs4820410	G	A	-0.0177457	22	40690385	1.69981e-17
258	ST3_BMI-OA	rs4832298	T	C	-0.015965	2	86764004	5.40008e-14
259	ST3_BMI-OA	rs4858940	C	T	0.0229281	3	88254820	1.39991e-13
260	ST3_BMI-OA	rs4876611	G	A	0.0197549	8	116671848	3.29989e-19
261	ST3_BMI-OA	rs4929923	C	T	0.0189424	11	8639200	4.49987e-20
262	ST3_BMI-OA	rs5011579	G	C	0.0140268	16	69187318	1.6e-10
263	ST3_BMI-OA	rs512121	C	T	-0.0159359	18	7548501	2.59998e-10
264	ST3_BMI-OA	rs529200	G	A	0.0168965	3	173114305	1.29987e-17
265	ST3_BMI-OA	rs539515	C	A	0.0495291	1	177889025	1.99986e-91
266	ST3_BMI-OA	rs55707359	G	T	0.0531292	11	46159333	6.20012e-11
267	ST3_BMI-OA	rs55714539	C	A	0.0175719	19	18207397	6.00067e-17
268	ST3_BMI-OA	rs55726687	A	G	0.02483	12	991306	1.39991e-24
269	ST3_BMI-OA	rs55769038	A	G	0.0160961	11	13331808	1.20005e-15
270	ST3_BMI-OA	rs558887	G	A	-0.0129976	11	28712741	1.5e-09
271	ST3_BMI-OA	rs559231	T	G	0.0134907	18	39644247	3.40017e-11
272	ST3_BMI-OA	rs55966114	T	C	0.0145885	12	97584357	6.49995e-09
273	ST3_BMI-OA	rs56038322	A	G	0.0139276	3	69925128	8.99912e-11
274	ST3_BMI-OA	rs56094641	G	A	0.0734967	16	53806453	1e-200
275	ST3_BMI-OA	rs56133507	G	T	0.0137622	2	172818467	2.69998e-08
276	ST3_BMI-OA	rs56143236	T	C	0.0126667	3	157020444	2.30001e-08
277	ST3_BMI-OA	rs56161855	T	A	0.0224575	17	46288649	1.39991e-14
278	ST3_BMI-OA	rs56203622	C	T	0.0179769	9	131040874	1.40001e-10
279	ST3_BMI-OA	rs56352336	C	T	-0.016327	19	19352155	2.90001e-09
280	ST3_BMI-OA	rs56399737	T	C	-0.0161325	13	33381721	6.4003e-16
281	ST3_BMI-OA	rs56858768	A	G	0.0159188	13	86511730	2.39994e-13
282	ST3_BMI-OA	rs56893062	G	T	0.0125141	8	25662655	6.19998e-09
283	ST3_BMI-OA	rs56930105	T	C	0.0157557	2	10982487	3.69999e-08
284	ST3_BMI-OA	rs57636386	C	T	-0.0412553	18	58048295	1.10002e-30
285	ST3_BMI-OA	rs57989773	C	T	0.0133488	6	100629078	1.6e-08
286	ST3_BMI-OA	rs58862095	T	C	-0.0229877	7	75081418	2.39994e-30
287	ST3_BMI-OA	rs59068084	T	G	0.0110552	4	113256737	3.79997e-08
288	ST3_BMI-OA	rs59227842	G	A	0.0229675	11	43692423	1.50003e-26
289	ST3_BMI-OA	rs594024	C	T	-0.0146771	11	69443822	1.69981e-13
290	ST3_BMI-OA	rs6023655	G	A	-0.0147346	20	53479658	3.59998e-10
291	ST3_BMI-OA	rs60764613	T	G	0.02099	18	1839911	1.10002e-13
292	ST3_BMI-OA	rs61740466	A	G	-0.0135153	1	19934900	5.60003e-09
293	ST3_BMI-OA	rs61813324	T	C	0.0290259	1	156049877	2.80027e-23
294	ST3_BMI-OA	rs61828641	A	G	0.0224585	1	174321997	1.20005e-12
295	ST3_BMI-OA	rs61871615	T	C	-0.0267159	10	102487140	1e-13
296	ST3_BMI-OA	rs61903695	G	A	0.0166235	11	89922417	2.49977e-13
297	ST3_BMI-OA	rs61992671	G	A	-0.0161925	14	101531854	5.10035e-15
298	ST3_BMI-OA	rs62007782	A	G	-0.0167007	15	78029797	9.3994e-14
299	ST3_BMI-OA	rs62020775	A	T	-0.0165665	15	89960286	7.19996e-09
300	ST3_BMI-OA	rs62072006	C	A	0.0156492	17	52938468	2.99999e-08
301	ST3_BMI-OA	rs62107261	C	T	-0.0911559	2	422144	4.60045e-87
302	ST3_BMI-OA	rs62190049	C	G	-0.0111798	2	182566998	4e-08
303	ST3_BMI-OA	rs62241847	G	A	-0.0124263	3	20466465	5.30005e-09
304	ST3_BMI-OA	rs62246311	A	G	0.0207539	3	9498143	1.79999e-10
305	ST3_BMI-OA	rs62379271	G	T	0.0117237	5	105870033	5e-09
306	ST3_BMI-OA	rs62407562	A	T	0.0144393	6	33530346	8.49963e-11
307	ST3_BMI-OA	rs6265	T	C	-0.0399185	11	27679916	3.29989e-56
308	ST3_BMI-OA	rs6430068	A	G	0.0186066	2	145627927	5.30005e-09
309	ST3_BMI-OA	rs6444950	A	G	0.0158525	3	170602073	8.30042e-12
310	ST3_BMI-OA	rs6545714	A	G	-0.0205219	2	59307725	2.39994e-24
311	ST3_BMI-OA	rs6560906	C	T	-0.012198	12	133414054	1.2e-08
312	ST3_BMI-OA	rs6561937	A	T	-0.015934	13	58257667	4.60045e-12
313	ST3_BMI-OA	rs6567160	C	T	0.0541723	18	57829135	2.30144e-118
314	ST3_BMI-OA	rs6575340	A	G	0.0207333	14	94023972	8.69961e-24
315	ST3_BMI-OA	rs66679256	T	C	0.0148864	4	18351898	6.89922e-14
316	ST3_BMI-OA	rs6669341	G	A	-0.0170287	1	47678458	1.59993e-17
317	ST3_BMI-OA	rs6682438	C	T	0.0131586	1	33784146	3.69999e-10
318	ST3_BMI-OA	rs6705567	C	T	-0.0146168	2	55320173	9.79941e-13
319	ST3_BMI-OA	rs6707827	G	A	0.0119437	2	100123030	3.89996e-08
320	ST3_BMI-OA	rs6710091	G	C	-0.0116835	2	239597	1.6e-08
321	ST3_BMI-OA	rs6713781	C	G	-0.0135736	2	40291940	2.19989e-11
322	ST3_BMI-OA	rs6725931	T	C	0.0191046	2	220205146	3.29989e-12
323	ST3_BMI-OA	rs6744646	G	A	0.0554684	2	628504	4.49987e-100
324	ST3_BMI-OA	rs6752979	A	G	0.0125235	2	81741750	3.29997e-09
325	ST3_BMI-OA	rs67609008	C	T	0.0170863	10	126640936	8.60003e-15
326	ST3_BMI-OA	rs6769617	T	A	-0.0135754	3	62687746	8.10028e-11
327	ST3_BMI-OA	rs6774894	A	T	0.0133088	3	196116393	9.70063e-11
328	ST3_BMI-OA	rs6777784	T	G	0.0116125	3	62376645	1e-08
329	ST3_BMI-OA	rs6831088	A	G	-0.0115222	4	20257769	2.19999e-08
330	ST3_BMI-OA	rs6843852	T	C	0.0130897	4	162132758	3.50026e-11
331	ST3_BMI-OA	rs6909685	T	C	-0.014612	6	97753952	4.70002e-12
332	ST3_BMI-OA	rs6922607	G	A	0.0148848	6	142703483	3.2e-09
333	ST3_BMI-OA	rs6938973	C	T	0.0182223	6	98421721	1.80011e-19
334	ST3_BMI-OA	rs6950388	A	G	0.0155219	7	1270699	2.30001e-10
335	ST3_BMI-OA	rs6962980	C	A	-0.0159568	7	113452183	1e-15
336	ST3_BMI-OA	rs698147	G	A	-0.0128512	5	3513485	9.60064e-11
337	ST3_BMI-OA	rs7024334	G	T	-0.0138177	9	109072075	6.69993e-09
338	ST3_BMI-OA	rs7027304	T	C	0.0145492	9	129408290	3.10027e-12
339	ST3_BMI-OA	rs7034554	G	A	-0.0129826	9	37081301	2.1e-10
340	ST3_BMI-OA	rs7038943	C	T	-0.0140202	9	120377178	1.80011e-11
341	ST3_BMI-OA	rs704061	C	T	0.0146374	12	89771903	1.69981e-13
342	ST3_BMI-OA	rs705158	A	T	0.0155952	10	125232995	1.29987e-11
343	ST3_BMI-OA	rs7070670	T	C	-0.0123274	10	61842645	5.99998e-09
344	ST3_BMI-OA	rs7081254	C	T	-0.0142516	10	132955696	6.19998e-09
345	ST3_BMI-OA	rs7124681	A	C	0.0256977	11	47529947	1.50003e-37
346	ST3_BMI-OA	rs7132908	A	G	0.0297904	12	50263148	1.39991e-48
347	ST3_BMI-OA	rs71495038	A	G	0.0277998	10	33971383	6.70039e-14
348	ST3_BMI-OA	rs7201895	A	G	-0.0149781	16	407723	6.00067e-13
349	ST3_BMI-OA	rs7206608	G	C	0.0135122	16	82872628	1.79999e-10
350	ST3_BMI-OA	rs7218014	C	T	0.0189524	17	65832016	2.90001e-14
351	ST3_BMI-OA	rs7232171	T	G	0.0123404	18	31251221	8e-10
352	ST3_BMI-OA	rs723672	T	C	0.0111273	12	2161561	2.99999e-08
353	ST3_BMI-OA	rs7250833	T	C	0.0135041	19	33937277	6.69993e-10
354	ST3_BMI-OA	rs7259070	C	T	0.021869	19	47562509	6.59933e-27
355	ST3_BMI-OA	rs72634826	A	G	-0.021277	1	1601052	1e-20
356	ST3_BMI-OA	rs72649373	C	T	0.0178062	4	80609966	6.1e-10
357	ST3_BMI-OA	rs72673947	G	A	0.0218864	8	118884379	9.8992e-12
358	ST3_BMI-OA	rs72892910	T	G	0.0387798	6	50816887	1.50003e-49
359	ST3_BMI-OA	rs72976986	A	G	-0.0232257	19	4050424	7.59976e-20
360	ST3_BMI-OA	rs73026725	A	C	-0.022318	19	31017686	4.90004e-16
361	ST3_BMI-OA	rs73052033	C	T	-0.0303929	3	185828465	7.70016e-33
362	ST3_BMI-OA	rs7306534	A	G	-0.0112754	12	68107914	4.09996e-08
363	ST3_BMI-OA	rs73124396	C	T	-0.0154472	7	71579606	3.09999e-10
364	ST3_BMI-OA	rs73142879	T	C	-0.0266936	20	51195932	3.59998e-26
365	ST3_BMI-OA	rs73193736	G	A	-0.0177165	12	108294381	2.19989e-14
366	ST3_BMI-OA	rs73213484	T	A	-0.0225766	4	28489339	1.69981e-15
367	ST3_BMI-OA	rs7331420	A	G	-0.0143702	13	99236471	6.59933e-11
368	ST3_BMI-OA	rs7357754	G	A	0.0141146	9	92207308	1.10002e-12
369	ST3_BMI-OA	rs73601548	T	C	0.0177354	10	18549889	1.29999e-08
370	ST3_BMI-OA	rs73985439	C	A	0.0136616	2	212299249	1.7e-10
371	ST3_BMI-OA	rs7442885	G	C	-0.0228163	5	87682877	3.19963e-21
372	ST3_BMI-OA	rs745249	T	C	0.0176118	2	105460333	1.10002e-15
373	ST3_BMI-OA	rs74750282	C	T	-0.0196382	7	114744463	2.5e-08
374	ST3_BMI-OA	rs7498665	G	A	0.0268646	16	28883241	2.29985e-40
375	ST3_BMI-OA	rs7516554	T	C	0.0120066	1	210301331	2.59998e-09
376	ST3_BMI-OA	rs7519259	A	G	0.0140028	1	66434743	1.69981e-12
377	ST3_BMI-OA	rs7539903	A	T	-0.0131691	1	209208033	8.30042e-11
378	ST3_BMI-OA	rs754635	G	C	0.0219925	3	42305131	1.50003e-12
379	ST3_BMI-OA	rs75499503	T	C	-0.0180331	6	26145217	8.9002e-14
380	ST3_BMI-OA	rs7571496	G	A	-0.0158916	2	6169351	1.80011e-12
381	ST3_BMI-OA	rs76183894	C	T	-0.0219584	3	114371939	1.7e-09
382	ST3_BMI-OA	rs7619139	A	T	0.0134537	3	25110415	2.19989e-11
383	ST3_BMI-OA	rs76702514	G	C	-0.0164862	1	195148296	1.20005e-11
384	ST3_BMI-OA	rs7683836	A	G	-0.0122469	4	180167906	8.19993e-10
385	ST3_BMI-OA	rs7707394	A	G	-0.0192522	5	74472939	8.60003e-21
386	ST3_BMI-OA	rs7708584	G	A	-0.0159321	5	153543466	1.39991e-15
387	ST3_BMI-OA	rs7761673	A	T	-0.0135915	6	70357368	1.29999e-08
388	ST3_BMI-OA	rs7762794	G	A	0.0149077	6	153380228	9.09913e-12
389	ST3_BMI-OA	rs7774	A	C	0.014988	17	4801163	3.29989e-12
390	ST3_BMI-OA	rs7776021	A	G	0.0123701	6	73742152	1.40001e-08
391	ST3_BMI-OA	rs7802342	G	T	0.0122748	7	137435925	1.79999e-08
392	ST3_BMI-OA	rs7805441	T	C	0.0133747	7	78121458	1.80011e-11
393	ST3_BMI-OA	rs78086698	C	T	0.0318357	12	24024639	3.59998e-10
394	ST3_BMI-OA	rs784257	C	T	0.0179315	18	53397199	1.99986e-12
395	ST3_BMI-OA	rs78605811	C	A	-0.032737	3	83631491	1.80011e-13
396	ST3_BMI-OA	rs7893571	T	G	0.0140553	10	16750129	2.29985e-11
397	ST3_BMI-OA	rs7924036	T	G	-0.0142836	10	65191645	5.10035e-13
398	ST3_BMI-OA	rs7925100	A	G	0.014725	11	118941596	3.29989e-13
399	ST3_BMI-OA	rs7928320	G	C	0.0243383	11	116942753	1.29999e-08
400	ST3_BMI-OA	rs7944782	G	T	0.0157606	11	130795698	2.19989e-15
401	ST3_BMI-OA	rs7947143	A	G	-0.0182782	11	64090422	8.30042e-12
402	ST3_BMI-OA	rs79780963	T	C	0.0236803	10	104952499	1.5e-10
403	ST3_BMI-OA	rs7996639	A	G	0.0145559	13	97019090	3.59998e-13
404	ST3_BMI-OA	rs80135274	T	A	0.021339	17	5286277	3.79997e-08
405	ST3_BMI-OA	rs8015400	A	C	0.0213422	14	25930988	6.70039e-24
406	ST3_BMI-OA	rs8020365	A	T	0.0251068	14	79937216	1e-25
407	ST3_BMI-OA	rs8024137	T	A	0.0156329	15	35837297	1.6e-08
408	ST3_BMI-OA	rs8025516	G	T	-0.0146558	15	95271872	1.69981e-12
409	ST3_BMI-OA	rs8076669	C	T	0.0140681	17	15888448	1.80011e-12
410	ST3_BMI-OA	rs8089514	A	T	0.012988	18	69224478	3.89996e-10
411	ST3_BMI-OA	rs8112818	G	A	-0.020696	19	18812785	1.80011e-24
412	ST3_BMI-OA	rs8132491	A	G	-0.015375	21	40288577	2.39994e-12
413	ST3_BMI-OA	rs815163	C	T	-0.016485	1	190294726	1e-16
414	ST3_BMI-OA	rs852042	G	A	-0.0131207	20	17091233	1.40001e-08
415	ST3_BMI-OA	rs862320	T	C	-0.0231703	16	69651866	1.20005e-30
416	ST3_BMI-OA	rs879620	T	C	0.0241136	16	4015729	2.29985e-32
417	ST3_BMI-OA	rs909001	G	C	0.0160597	1	32196647	8e-10
418	ST3_BMI-OA	rs909892	A	G	-0.0184105	20	41982698	2.59998e-10
419	ST3_BMI-OA	rs923994	G	A	-0.0145761	4	67802992	1.29999e-09
420	ST3_BMI-OA	rs9267671	A	G	0.026149	6	31880480	2.59998e-10
421	ST3_BMI-OA	rs9291822	T	C	-0.014263	5	64076515	8.60003e-13
422	ST3_BMI-OA	rs9294260	A	G	0.014782	6	83433228	1e-13
423	ST3_BMI-OA	rs9349235	T	C	0.0111809	6	42516718	2.59998e-08
424	ST3_BMI-OA	rs935166	A	G	-0.0161066	2	26949366	3.19963e-16
425	ST3_BMI-OA	rs9463175	T	C	-0.0115	6	9510030	4.39997e-08
426	ST3_BMI-OA	rs9478496	C	T	0.0181836	6	154333183	1.10002e-11
427	ST3_BMI-OA	rs9515446	G	A	0.0151051	13	112217108	3.19963e-14
428	ST3_BMI-OA	rs9522180	T	C	-0.0141095	13	111970212	1.50003e-12
429	ST3_BMI-OA	rs9571687	A	C	-0.0135388	13	67472713	1.40001e-10
430	ST3_BMI-OA	rs9638713	G	A	-0.0361735	7	14645949	1.2e-08
431	ST3_BMI-OA	rs9673839	G	A	0.0130337	16	76895693	5.50047e-11
432	ST3_BMI-OA	rs9674487	G	C	0.158445	17	80191995	3.09999e-08
433	ST3_BMI-OA	rs9830592	A	C	0.0154849	3	104631603	1e-14
434	ST3_BMI-OA	rs9835772	T	A	0.0166289	3	85766025	4.70002e-13
435	ST3_BMI-OA	rs9839081	A	G	-0.011701	3	123051230	4.60002e-08
436	ST3_BMI-OA	rs9843653	C	T	0.0294509	3	49920571	2.90001e-50
437	ST3_BMI-OA	rs9876664	T	G	-0.0180478	3	85806313	9.60064e-19
438	ST3_BMI-OA	rs9888533	T	C	0.0120038	13	107854612	2.69998e-09
439	ST3_BMI-OA	rs9926784	C	T	-0.023818	16	19941968	8.60003e-21
440	ST3_BMI-OA	rs9951619	G	T	0.0144231	18	56882326	9.49992e-10

## Sheet: ST4_waist circumference-OA
		SNP	EA	OA	beta	chr	pos	pval
1	ST4_waist circumference-OA	rs1013402	G	A	0.0250906	11	27712381	3.90032e-39
2	ST4_waist circumference-OA	rs10150482	A	G	0.0219574	14	79891882	4.49987e-24
3	ST4_waist circumference-OA	rs10184230	T	C	-0.0121164	2	171602134	8.9002e-11
4	ST4_waist circumference-OA	rs10185199	A	G	-0.0114529	2	40282202	2e-08
5	ST4_waist circumference-OA	rs1019240	T	A	0.0124023	9	122957315	3.69999e-11
6	ST4_waist circumference-OA	rs10236214	T	C	0.013799	7	150668070	1.9002e-13
7	ST4_waist circumference-OA	rs10248298	A	C	0.0132553	7	121963813	8.80035e-13
8	ST4_waist circumference-OA	rs1025065	G	T	-0.010284	16	82451159	3.59998e-08
9	ST4_waist circumference-OA	rs10257197	G	A	-0.0154813	7	76569775	2.99999e-10
10	ST4_waist circumference-OA	rs10269774	A	G	0.0119597	7	92253972	3.59998e-10
11	ST4_waist circumference-OA	rs1037702	A	G	-0.0101871	4	180168024	3.59998e-08
12	ST4_waist circumference-OA	rs10423928	A	T	-0.0265551	19	46182304	6.79986e-32
13	ST4_waist circumference-OA	rs10471636	A	G	-0.010111	5	63979856	2.99999e-08
14	ST4_waist circumference-OA	rs10490869	T	A	0.0163389	3	35635145	1.20005e-13
15	ST4_waist circumference-OA	rs10499014	G	C	-0.0132827	6	97947755	5.90065e-11
16	ST4_waist circumference-OA	rs10505836	C	A	0.0152705	12	19288508	4.09996e-09
17	ST4_waist circumference-OA	rs1051613	A	G	-0.00995199	4	951179	3.09999e-08
18	ST4_waist circumference-OA	rs1056441	C	T	0.0127063	20	62370349	3.10027e-11
19	ST4_waist circumference-OA	rs10732335	C	A	-0.0147414	9	15862077	3.10027e-16
20	ST4_waist circumference-OA	rs10757898	A	G	-0.00996701	9	29622600	4e-08
21	ST4_waist circumference-OA	rs1078455	C	T	0.0111735	3	108129348	9.69996e-09
22	ST4_waist circumference-OA	rs10787738	T	C	0.0153066	10	118777371	2.09991e-13
23	ST4_waist circumference-OA	rs10795418	G	A	0.0127004	10	16744334	2.39994e-11
24	ST4_waist circumference-OA	rs10803762	A	G	0.0119451	2	161105876	4.39997e-10
25	ST4_waist circumference-OA	rs10824211	T	C	0.0150646	10	76363107	6.29999e-09
26	ST4_waist circumference-OA	rs10827380	T	C	0.0116104	10	34822258	1.79999e-09
27	ST4_waist circumference-OA	rs10835676	G	C	0.0123512	11	30531316	4e-09
28	ST4_waist circumference-OA	rs10938398	A	G	0.0222115	4	45186139	1e-34
29	ST4_waist circumference-OA	rs10947793	G	A	-0.0127212	6	12142817	8.10028e-12
30	ST4_waist circumference-OA	rs10957087	A	T	0.0139437	8	60220423	1.2e-08
31	ST4_waist circumference-OA	rs10992854	C	T	-0.0112545	9	96437565	5.39995e-09
32	ST4_waist circumference-OA	rs11012732	G	A	0.0193536	10	21830104	2.39994e-24
33	ST4_waist circumference-OA	rs11058233	G	A	0.0159705	12	122940075	1.20005e-14
34	ST4_waist circumference-OA	rs1108548	G	A	0.0121715	1	218634787	1.2e-09
35	ST4_waist circumference-OA	rs11099020	T	C	-0.0112449	4	130724902	1.7e-09
36	ST4_waist circumference-OA	rs1111817	G	C	-0.0105597	9	23226898	2e-08
37	ST4_waist circumference-OA	rs111258054	T	C	0.0159528	11	134611390	9.49948e-12
38	ST4_waist circumference-OA	rs11150745	G	A	-0.0160848	17	78757626	6.79986e-17
39	ST4_waist circumference-OA	rs11160600	G	A	0.0180478	14	101186626	7.10003e-09
40	ST4_waist circumference-OA	rs11162968	C	T	0.0122283	1	80784642	2.1e-10
41	ST4_waist circumference-OA	rs11165493	A	G	0.0107576	1	96274928	1.29999e-08
42	ST4_waist circumference-OA	rs1117619	G	C	-0.0120513	3	173747092	5e-09
43	ST4_waist circumference-OA	rs11196657	C	T	0.0124451	10	115976570	3.40001e-09
44	ST4_waist circumference-OA	rs11215381	C	T	0.0111759	11	115022233	4.60002e-10
45	ST4_waist circumference-OA	rs11218510	A	G	-0.0115323	11	121922587	2.90001e-10
46	ST4_waist circumference-OA	rs11223204	G	A	0.0122154	11	132652554	1.50003e-11
47	ST4_waist circumference-OA	rs113132247	A	G	0.0153033	9	131026108	8.40001e-10
48	ST4_waist circumference-OA	rs113866544	C	T	0.0303242	17	46270606	1.39991e-17
49	ST4_waist circumference-OA	rs114964326	A	G	-0.0301131	2	146015229	2.1e-08
50	ST4_waist circumference-OA	rs115056380	A	G	-0.0236683	1	111338672	1.29999e-08
51	ST4_waist circumference-OA	rs11603984	T	G	-0.0169839	11	85238368	8.9002e-11
52	ST4_waist circumference-OA	rs11614326	A	G	-0.0102606	12	122269182	1.6e-08
53	ST4_waist circumference-OA	rs11636611	T	C	0.0107144	15	36391965	2.30001e-09
54	ST4_waist circumference-OA	rs11639596	C	A	-0.011872	16	9370690	1.09999e-08
55	ST4_waist circumference-OA	rs11653367	G	A	-0.0151666	17	44191483	2.49977e-15
56	ST4_waist circumference-OA	rs11675464	G	A	0.0112729	2	204053742	3.69999e-10
57	ST4_waist circumference-OA	rs11704728	T	C	0.0133307	22	18130209	3.89996e-09
58	ST4_waist circumference-OA	rs11757278	C	T	-0.012784	6	13180454	4.90004e-11
59	ST4_waist circumference-OA	rs11767811	A	G	-0.0150345	7	71620988	8.9002e-11
60	ST4_waist circumference-OA	rs11773362	T	C	-0.0104772	7	147668180	3.2e-08
61	ST4_waist circumference-OA	rs11787216	T	C	0.011505	8	142615222	1.2e-09
62	ST4_waist circumference-OA	rs1182199	A	C	-0.0135196	7	2862542	3.59998e-12
63	ST4_waist circumference-OA	rs11824092	C	T	0.012491	11	13346294	2.39994e-11
64	ST4_waist circumference-OA	rs1183668	G	C	-0.0120589	13	112191837	9.30037e-11
65	ST4_waist circumference-OA	rs11842871	T	G	-0.0127878	13	31042452	4e-10
66	ST4_waist circumference-OA	rs1188209	G	A	0.0102398	14	56462082	1.6e-08
67	ST4_waist circumference-OA	rs11898037	C	T	0.0105694	2	36558986	1.2e-08
68	ST4_waist circumference-OA	rs1191600	A	C	-0.0108005	14	30101641	3.79997e-09
69	ST4_waist circumference-OA	rs12001437	C	T	0.0109331	9	34074476	3.79997e-09
70	ST4_waist circumference-OA	rs12042959	G	A	-0.014934	1	243533273	5.19996e-09
71	ST4_waist circumference-OA	rs12072739	G	A	0.0162106	1	98315893	3.90032e-14
72	ST4_waist circumference-OA	rs12103006	G	A	0.0124779	16	24726237	5.10035e-12
73	ST4_waist circumference-OA	rs12107172	G	A	0.0156855	3	147134039	1.79999e-09
74	ST4_waist circumference-OA	rs12140153	T	G	-0.0265936	1	62579891	2.09991e-17
75	ST4_waist circumference-OA	rs1218824	A	G	0.012491	13	28010734	4.19952e-11
76	ST4_waist circumference-OA	rs12225345	G	A	0.0145982	11	65647105	1.29999e-09
77	ST4_waist circumference-OA	rs12245654	C	A	0.023047	10	87562928	3.19963e-11
78	ST4_waist circumference-OA	rs12273545	T	C	0.0222638	11	116911012	9.40005e-09
79	ST4_waist circumference-OA	rs12287076	C	G	0.0210638	11	47606865	1.29987e-26
80	ST4_waist circumference-OA	rs1229984	C	T	0.0301377	4	100239319	2.80001e-08
81	ST4_waist circumference-OA	rs12375196	A	C	0.0132187	7	103416541	3.80014e-13
82	ST4_waist circumference-OA	rs12462975	A	G	0.01754	19	30272202	5.90065e-20
83	ST4_waist circumference-OA	rs12463617	C	A	0.0431919	2	629244	1.80011e-74
84	ST4_waist circumference-OA	rs12478299	C	T	-0.0115796	2	193811641	1.89998e-08
85	ST4_waist circumference-OA	rs12549000	A	T	0.0164111	8	118881908	1.89998e-08
86	ST4_waist circumference-OA	rs12877270	A	G	0.0117224	13	97047020	1.09999e-10
87	ST4_waist circumference-OA	rs12880641	G	T	-0.0138449	14	103251452	2.39994e-13
88	ST4_waist circumference-OA	rs12926311	C	G	-0.0124576	16	406427	3.19963e-11
89	ST4_waist circumference-OA	rs1296328	C	A	-0.0131912	4	137083193	3.10027e-13
90	ST4_waist circumference-OA	rs12983532	T	C	-0.0149964	19	18467322	7.59976e-13
91	ST4_waist circumference-OA	rs13033310	A	G	0.0125512	2	133523605	1.29999e-09
92	ST4_waist circumference-OA	rs13047416	G	C	-0.0139009	21	40309436	6.59933e-14
93	ST4_waist circumference-OA	rs13163306	A	G	-0.00988959	5	136571959	3.50002e-08
94	ST4_waist circumference-OA	rs13182474	C	G	-0.0117225	5	80861777	1e-09
95	ST4_waist circumference-OA	rs1320903	A	G	0.017072	3	131758077	5.19996e-19
96	ST4_waist circumference-OA	rs1321521	A	C	0.0141428	6	51771578	5.10035e-14
97	ST4_waist circumference-OA	rs1327259	G	A	-0.0115864	6	51177811	3.09999e-10
98	ST4_waist circumference-OA	rs13288841	A	G	0.0190501	9	28418511	2.19989e-23
99	ST4_waist circumference-OA	rs13322435	G	A	-0.0169561	3	156795468	1.9002e-20
100	ST4_waist circumference-OA	rs13333747	C	T	-0.022678	16	2175373	1.9002e-22
101	ST4_waist circumference-OA	rs1336486	G	T	0.012489	13	40784814	6.00067e-11
102	ST4_waist circumference-OA	rs13410783	G	A	0.0141058	2	36789166	2.39994e-14
103	ST4_waist circumference-OA	rs13420048	A	C	-0.0133504	2	50751414	7.00003e-13
104	ST4_waist circumference-OA	rs13427822	G	A	-0.0141495	2	213414265	3.19963e-12
105	ST4_waist circumference-OA	rs1346841	A	G	-0.0106038	4	65651730	6.4e-09
106	ST4_waist circumference-OA	rs1357079	C	T	0.011183	3	153691949	6.19998e-10
107	ST4_waist circumference-OA	rs1360201	T	C	0.00979421	9	73796450	4.39997e-08
108	ST4_waist circumference-OA	rs1411432	C	A	0.0150036	9	16728532	7.70016e-11
109	ST4_waist circumference-OA	rs1436348	G	A	0.0124929	3	104612668	5.40008e-12
110	ST4_waist circumference-OA	rs1441264	A	G	0.0150095	13	79580919	7.59976e-16
111	ST4_waist circumference-OA	rs145350287	A	T	-0.0322326	12	120907309	1.99986e-12
112	ST4_waist circumference-OA	rs1458156	T	C	0.0146036	12	41887940	3.50026e-16
113	ST4_waist circumference-OA	rs1502317	T	C	-0.0173687	11	8682018	4.30031e-18
114	ST4_waist circumference-OA	rs1559900	T	C	0.0127734	8	14207321	1.09999e-10
115	ST4_waist circumference-OA	rs156902	T	G	-0.0138228	1	16840786	1.40001e-08
116	ST4_waist circumference-OA	rs1570298	T	A	0.0120451	6	70218298	3.79997e-09
117	ST4_waist circumference-OA	rs1582931	A	G	-0.0138548	5	122657199	1.69981e-14
118	ST4_waist circumference-OA	rs1609010	G	A	0.0149337	8	77227464	1.29987e-16
119	ST4_waist circumference-OA	rs1609303	A	T	0.0152662	2	181567556	2.09991e-16
120	ST4_waist circumference-OA	rs1619442	C	T	-0.0162997	9	81348300	2.39999e-10
121	ST4_waist circumference-OA	rs1625623	T	C	0.0107407	5	112301096	9.80009e-09
122	ST4_waist circumference-OA	rs1657930	A	G	-0.0142481	15	57120989	2.30001e-10
123	ST4_waist circumference-OA	rs1711171	C	T	0.0175635	3	136020541	1.80011e-17
124	ST4_waist circumference-OA	rs17296856	C	A	-0.0156228	15	84557450	5.00035e-15
125	ST4_waist circumference-OA	rs1731246	T	G	-0.0118366	2	26938216	1.29999e-08
126	ST4_waist circumference-OA	rs17446091	C	T	0.0149141	8	27167942	2.29985e-11
127	ST4_waist circumference-OA	rs1752169	A	C	0.0143082	9	126586563	4.49987e-12
128	ST4_waist circumference-OA	rs17681738	T	C	0.0105421	17	9793240	3.29997e-08
129	ST4_waist circumference-OA	rs1788808	G	A	-0.0208198	18	21090023	3.59998e-31
130	ST4_waist circumference-OA	rs1799923	G	A	0.0171188	3	42306294	1.2e-09
131	ST4_waist circumference-OA	rs1834144	A	C	-0.0146152	18	40744790	3.40017e-15
132	ST4_waist circumference-OA	rs1861410	T	C	-0.016009	2	58933591	6.4003e-19
133	ST4_waist circumference-OA	rs1902066	C	T	0.0109526	6	81346033	1.40001e-09
134	ST4_waist circumference-OA	rs1942826	A	G	0.0167972	18	63345799	4.90004e-10
135	ST4_waist circumference-OA	rs2020942	T	C	0.0108469	17	28546914	3.40001e-09
136	ST4_waist circumference-OA	rs2074881	T	C	-0.0147612	19	1970021	8e-10
137	ST4_waist circumference-OA	rs2133561	T	A	-0.0122441	5	139086651	3.90032e-11
138	ST4_waist circumference-OA	rs215669	A	G	-0.0125095	7	32378979	1.10002e-11
139	ST4_waist circumference-OA	rs2161097	T	C	0.0142773	5	103945178	2.19989e-15
140	ST4_waist circumference-OA	rs2172131	C	T	-0.0121742	10	133978962	1.9002e-11
141	ST4_waist circumference-OA	rs217672	C	A	0.012731	14	62361021	2.80001e-10
142	ST4_waist circumference-OA	rs2180454	C	T	0.0179823	14	29690513	3.69999e-17
143	ST4_waist circumference-OA	rs2183947	A	G	-0.0220783	6	26159356	4.90004e-25
144	ST4_waist circumference-OA	rs2225909	C	T	0.015797	11	30329744	1.39991e-13
145	ST4_waist circumference-OA	rs2253310	G	C	0.018205	6	108888593	6.4998e-23
146	ST4_waist circumference-OA	rs2302209	T	C	0.0198329	19	18324329	1.10002e-23
147	ST4_waist circumference-OA	rs2306593	T	C	-0.0152919	17	34866546	1.59993e-17
148	ST4_waist circumference-OA	rs2307111	C	T	-0.0239722	5	75003678	3.29989e-39
149	ST4_waist circumference-OA	rs2376885	A	G	-0.0106223	16	89826901	2.80001e-08
150	ST4_waist circumference-OA	rs2439823	G	A	0.0155254	10	99778226	6.79986e-18
151	ST4_waist circumference-OA	rs245767	G	A	0.0145976	5	170525393	4.49987e-13
152	ST4_waist circumference-OA	rs2470549	C	T	-0.0119541	3	15737698	5.19996e-11
153	ST4_waist circumference-OA	rs2470946	T	G	0.011687	7	104587323	1.5e-10
154	ST4_waist circumference-OA	rs2482704	T	G	-0.0115642	9	94182363	1.5e-10
155	ST4_waist circumference-OA	rs2568958	A	G	0.0169206	1	72765116	1.59993e-20
156	ST4_waist circumference-OA	rs2584205	A	G	0.0111592	18	2702259	3.69999e-08
157	ST4_waist circumference-OA	rs2618039	T	A	0.0120777	1	112324111	5.19996e-11
158	ST4_waist circumference-OA	rs2678204	G	T	0.0157074	1	201800511	7.89951e-17
159	ST4_waist circumference-OA	rs2696309	C	T	0.0112571	10	36227101	1.6e-08
160	ST4_waist circumference-OA	rs2725371	G	A	-0.0154452	8	30854033	2.60016e-15
161	ST4_waist circumference-OA	rs2744938	G	A	0.0319686	6	34552110	5.40008e-37
162	ST4_waist circumference-OA	rs28350	G	A	-0.0139376	3	42418446	2.5e-09
163	ST4_waist circumference-OA	rs28366156	C	T	-0.0187659	6	31671498	1.50003e-12
164	ST4_waist circumference-OA	rs28375268	T	G	-0.0130789	16	4949528	3.29989e-12
165	ST4_waist circumference-OA	rs28489620	A	G	-0.0124131	22	41804716	4.39997e-10
166	ST4_waist circumference-OA	rs28580375	G	C	0.0126069	8	103544717	5.99998e-09
167	ST4_waist circumference-OA	rs2861692	C	T	-0.0166517	2	67838719	7.70016e-17
168	ST4_waist circumference-OA	rs2881479	T	A	0.0178331	3	12367105	1.80011e-12
169	ST4_waist circumference-OA	rs2903738	T	A	-0.0133061	19	32946043	6.80002e-10
170	ST4_waist circumference-OA	rs3087523	A	G	0.016586	2	105977776	1e-09
171	ST4_waist circumference-OA	rs308911	G	A	-0.0114749	2	86855977	6.90001e-09
172	ST4_waist circumference-OA	rs3113509	T	C	-0.0123292	4	52932825	1e-09
173	ST4_waist circumference-OA	rs319775	C	T	0.0101556	17	31495076	2.99999e-08
174	ST4_waist circumference-OA	rs3212038	G	A	0.0126546	14	104178186	3.50026e-11
175	ST4_waist circumference-OA	rs34045288	T	C	0.0203746	6	40369081	5.79963e-27
176	ST4_waist circumference-OA	rs34140906	C	T	-0.0179391	13	58480400	5.40008e-14
177	ST4_waist circumference-OA	rs34234296	A	G	-0.0131214	2	175166636	1.29987e-12
178	ST4_waist circumference-OA	rs34483452	A	C	0.0270483	5	87986314	7.29962e-25
179	ST4_waist circumference-OA	rs34517439	A	C	0.0305491	1	78450517	1.9002e-28
180	ST4_waist circumference-OA	rs34882821	T	G	0.0106237	9	14783314	2.1e-08
181	ST4_waist circumference-OA	rs34994596	C	T	-0.014559	15	80991447	1.10002e-13
182	ST4_waist circumference-OA	rs35023999	C	A	-0.0113409	11	113266411	2.39999e-10
183	ST4_waist circumference-OA	rs35216639	A	C	0.0168196	1	174572982	3.29997e-09
184	ST4_waist circumference-OA	rs35243581	T	C	0.0173643	11	43707364	1.69981e-19
185	ST4_waist circumference-OA	rs35681682	C	T	-0.0101534	2	69678079	1e-08
186	ST4_waist circumference-OA	rs35882248	T	C	0.0157088	2	230627955	2.80027e-16
187	ST4_waist circumference-OA	rs36007635	A	G	-0.0165685	6	163009335	1.7e-10
188	ST4_waist circumference-OA	rs36061954	T	C	0.0114574	8	38329650	3.59998e-10
189	ST4_waist circumference-OA	rs36140	C	A	0.0111762	5	66164160	2.1e-09
190	ST4_waist circumference-OA	rs36165342	C	T	0.0107118	12	122530256	2.1e-09
191	ST4_waist circumference-OA	rs3764002	T	C	-0.0160772	12	108618630	2.80027e-15
192	ST4_waist circumference-OA	rs3768321	T	G	0.0176726	1	40035928	3.80014e-15
193	ST4_waist circumference-OA	rs3784692	T	C	0.0185824	15	67988133	2.60016e-24
194	ST4_waist circumference-OA	rs3806114	A	G	-0.0108144	6	20482335	1.79999e-08
195	ST4_waist circumference-OA	rs3807566	T	G	-0.012149	7	50564204	1.69981e-11
196	ST4_waist circumference-OA	rs3814883	T	C	0.0239816	16	29994922	1.10002e-40
197	ST4_waist circumference-OA	rs3816760	A	G	0.0133538	12	133405069	5.70033e-12
198	ST4_waist circumference-OA	rs3826408	T	C	0.0112249	17	7101292	4.09996e-10
199	ST4_waist circumference-OA	rs3845344	T	C	0.0107371	1	75001480	4.30002e-09
200	ST4_waist circumference-OA	rs3866805	A	C	0.010421	1	6657424	2.5e-08
201	ST4_waist circumference-OA	rs3935190	A	G	-0.0126195	17	79084367	2.80027e-12
202	ST4_waist circumference-OA	rs3936510	T	G	0.0137147	5	55860866	7.29995e-10
203	ST4_waist circumference-OA	rs400031	G	A	0.012086	5	741999	2.1e-08
204	ST4_waist circumference-OA	rs40067	A	G	-0.0156125	5	107439012	6.09958e-11
205	ST4_waist circumference-OA	rs4017425	T	C	-0.0101269	3	44028764	1.6e-08
206	ST4_waist circumference-OA	rs4072917	A	G	0.0117189	8	143300279	7.39946e-11
207	ST4_waist circumference-OA	rs4075353	A	G	-0.0105885	10	102415609	2.19999e-08
208	ST4_waist circumference-OA	rs41279738	G	T	0.0522591	1	110082551	1.69981e-20
209	ST4_waist circumference-OA	rs4148155	G	A	-0.0189755	4	89054667	1.50003e-11
210	ST4_waist circumference-OA	rs4290163	T	G	0.0113777	10	104610926	5.39995e-10
211	ST4_waist circumference-OA	rs429343	G	A	-0.0124509	2	147903382	5.90065e-12
212	ST4_waist circumference-OA	rs429358	C	T	-0.0271422	19	45411941	7.50067e-28
213	ST4_waist circumference-OA	rs4344019	G	A	0.0200862	7	114588540	5.69994e-10
214	ST4_waist circumference-OA	rs4419475	T	A	0.0112635	4	96150044	5.99998e-10
215	ST4_waist circumference-OA	rs4456769	T	C	0.0134001	20	25190777	1.80011e-12
216	ST4_waist circumference-OA	rs4469245	T	A	-0.0115211	5	153210953	1.09999e-09
217	ST4_waist circumference-OA	rs4482463	A	C	-0.0258908	2	205375909	1.29987e-14
218	ST4_waist circumference-OA	rs4525978	T	C	-0.0113759	4	102133144	2.1e-08
219	ST4_waist circumference-OA	rs4527444	G	A	0.0105243	4	30842780	4.49997e-09
220	ST4_waist circumference-OA	rs4552632	A	G	-0.0101695	5	164574688	3.29997e-08
221	ST4_waist circumference-OA	rs4689465	C	T	-0.0108689	4	6490789	1.29999e-09
222	ST4_waist circumference-OA	rs4706004	G	A	-0.0134593	5	130391918	5.39995e-10
223	ST4_waist circumference-OA	rs4718964	T	G	0.0122483	7	70038969	1.80011e-11
224	ST4_waist circumference-OA	rs4722398	T	C	0.0168104	7	3125220	1e-10
225	ST4_waist circumference-OA	rs4742782	G	C	0.0124912	9	103089143	8.00018e-11
226	ST4_waist circumference-OA	rs4790841	T	C	-0.0212551	17	1835482	1.29987e-17
227	ST4_waist circumference-OA	rs484455	A	G	-0.0115336	13	109835686	1.40001e-10
228	ST4_waist circumference-OA	rs4844809	C	G	0.0158367	1	209519772	1.89998e-09
229	ST4_waist circumference-OA	rs4851283	G	C	-0.0173961	2	100894802	2.49977e-19
230	ST4_waist circumference-OA	rs4876611	G	A	0.0150085	8	116671848	5.30029e-14
231	ST4_waist circumference-OA	rs4900715	A	G	-0.0114279	14	47306418	1.89998e-10
232	ST4_waist circumference-OA	rs4908672	T	C	0.0113966	1	7725414	4.70002e-10
233	ST4_waist circumference-OA	rs520478	T	G	-0.0125051	6	124897878	2.30001e-10
234	ST4_waist circumference-OA	rs539515	C	A	0.0378223	1	177889025	1.50003e-65
235	ST4_waist circumference-OA	rs55726687	A	G	0.0199369	12	991306	1.10002e-19
236	ST4_waist circumference-OA	rs55794894	A	G	-0.014525	7	133516821	2.80001e-08
237	ST4_waist circumference-OA	rs557951	G	T	0.0120789	3	62713263	4e-10
238	ST4_waist circumference-OA	rs559231	T	G	0.0107518	18	39644247	5.19996e-09
239	ST4_waist circumference-OA	rs56094641	G	A	0.057552	16	53806453	1e-200
240	ST4_waist circumference-OA	rs56803094	G	A	-0.0127745	15	99222509	2.59998e-09
241	ST4_waist circumference-OA	rs57636386	C	T	-0.0309067	18	58048295	1.50003e-21
242	ST4_waist circumference-OA	rs587271	T	C	0.0118054	1	54743111	4.09996e-09
243	ST4_waist circumference-OA	rs58862095	T	C	-0.0165812	7	75081418	7.10068e-20
244	ST4_waist circumference-OA	rs588660	A	G	0.0155276	1	96886604	1e-17
245	ST4_waist circumference-OA	rs59068084	T	G	0.0101403	4	113256737	2.5e-08
246	ST4_waist circumference-OA	rs59104534	T	C	0.0107189	8	25666169	4.70002e-08
247	ST4_waist circumference-OA	rs6001877	A	G	-0.010579	22	40712637	2.39999e-08
248	ST4_waist circumference-OA	rs6030803	C	T	-0.0176808	20	41986507	6.09958e-11
249	ST4_waist circumference-OA	rs6069037	A	C	-0.011125	20	53503198	3.59998e-08
250	ST4_waist circumference-OA	rs61223906	A	G	-0.0108726	7	39447726	8.30004e-09
251	ST4_waist circumference-OA	rs61813324	T	C	0.0219762	1	156049877	9.49948e-17
252	ST4_waist circumference-OA	rs61903695	G	A	0.0134514	11	89922417	5.90065e-11
253	ST4_waist circumference-OA	rs61969511	A	G	0.011857	13	86484042	3.79997e-09
254	ST4_waist circumference-OA	rs61992671	G	A	-0.0130005	14	101531854	3.80014e-12
255	ST4_waist circumference-OA	rs62072003	T	C	0.0144325	17	52936314	1.79999e-08
256	ST4_waist circumference-OA	rs62243489	G	T	-0.0155648	3	62482927	2.99985e-14
257	ST4_waist circumference-OA	rs62246311	A	G	0.0204929	3	9498143	3.50026e-12
258	ST4_waist circumference-OA	rs62261725	G	A	-0.0148698	3	85898626	6.70039e-15
259	ST4_waist circumference-OA	rs6493498	C	T	-0.013082	15	51754451	4.19952e-13
260	ST4_waist circumference-OA	rs649458	A	T	-0.018179	1	23712528	1.50003e-12
261	ST4_waist circumference-OA	rs6536575	C	T	0.0108432	4	162091639	1.40001e-09
262	ST4_waist circumference-OA	rs6551304	G	A	0.016827	3	88306596	2.09991e-12
263	ST4_waist circumference-OA	rs6567160	C	T	0.0451644	18	57829135	7.19449e-101
264	ST4_waist circumference-OA	rs6575340	A	G	0.0161584	14	94023972	4.60045e-18
265	ST4_waist circumference-OA	rs6669341	G	A	-0.0125214	1	47678458	4.49987e-12
266	ST4_waist circumference-OA	rs6682438	C	T	0.0124771	1	33784146	5.40008e-11
267	ST4_waist circumference-OA	rs6693294	G	A	-0.0170126	1	49879122	1.10002e-18
268	ST4_waist circumference-OA	rs6739755	G	A	-0.0159241	2	59330227	3.10027e-18
269	ST4_waist circumference-OA	rs67609008	C	T	0.011102	10	126640936	2.5e-08
270	ST4_waist circumference-OA	rs67632512	A	C	0.0165927	5	92251840	3.79997e-09
271	ST4_waist circumference-OA	rs6791983	A	C	0.0123148	3	25111890	2.30001e-09
272	ST4_waist circumference-OA	rs6799080	A	G	0.0102307	3	81905591	4.30002e-08
273	ST4_waist circumference-OA	rs6846041	G	C	0.0123073	4	18477030	1.29999e-10
274	ST4_waist circumference-OA	rs6849518	T	C	0.0218636	4	20120274	7.10068e-16
275	ST4_waist circumference-OA	rs6938973	C	T	0.0120106	6	98421721	4.90004e-11
276	ST4_waist circumference-OA	rs7034554	G	A	-0.0112644	9	37081301	1.09999e-09
277	ST4_waist circumference-OA	rs703984	C	G	-0.011472	10	80941417	2.90001e-10
278	ST4_waist circumference-OA	rs704061	C	T	0.0146223	12	89771903	4.00037e-16
279	ST4_waist circumference-OA	rs7070670	T	C	-0.0120318	10	61842645	3.50002e-10
280	ST4_waist circumference-OA	rs7115013	T	C	-0.0106394	11	43934592	3.69999e-09
281	ST4_waist circumference-OA	rs7132908	A	G	0.0215129	12	50263148	1.39991e-31
282	ST4_waist circumference-OA	rs71495038	A	G	0.0223778	10	33971383	2.60016e-11
283	ST4_waist circumference-OA	rs7169847	T	G	-0.0102703	15	95272920	3.79997e-08
284	ST4_waist circumference-OA	rs7171864	A	G	0.0128894	15	73227249	1.10002e-11
285	ST4_waist circumference-OA	rs7206608	G	C	0.0120004	16	82872628	3.79997e-10
286	ST4_waist circumference-OA	rs7218014	C	T	0.0224089	17	65832016	2.70023e-23
287	ST4_waist circumference-OA	rs7259070	C	T	0.0153811	19	47562509	6.59933e-17
288	ST4_waist circumference-OA	rs72617140	C	A	0.0152073	2	229019109	2.99985e-12
289	ST4_waist circumference-OA	rs72618637	A	T	-0.0129811	2	48953979	2.1e-08
290	ST4_waist circumference-OA	rs72634826	A	G	-0.0148957	1	1601052	5.40008e-13
291	ST4_waist circumference-OA	rs72892910	T	G	0.0301404	6	50816887	5.19996e-37
292	ST4_waist circumference-OA	rs72959041	A	G	0.0302176	6	127454893	5.70033e-13
293	ST4_waist circumference-OA	rs72976986	A	G	-0.0157587	19	4050424	7.8001e-12
294	ST4_waist circumference-OA	rs73052033	C	T	-0.0210096	3	185828465	7.89951e-20
295	ST4_waist circumference-OA	rs73068448	T	C	-0.0153436	7	26385763	2e-10
296	ST4_waist circumference-OA	rs73142879	T	C	-0.0241942	20	51195932	2.80027e-26
297	ST4_waist circumference-OA	rs7324067	C	T	0.0121297	13	65484906	7.69999e-09
298	ST4_waist circumference-OA	rs735033	G	A	-0.0102658	12	97550852	2.5e-08
299	ST4_waist circumference-OA	rs7372674	A	C	0.0118947	3	196149165	1.7e-10
300	ST4_waist circumference-OA	rs7377083	A	C	0.0143396	4	102708997	3.19963e-15
301	ST4_waist circumference-OA	rs73985439	C	A	0.0124046	2	212299249	1.6e-10
302	ST4_waist circumference-OA	rs74395133	C	T	-0.0162995	3	61163455	6.59994e-10
303	ST4_waist circumference-OA	rs7442885	G	C	-0.0204724	5	87682877	6.79986e-21
304	ST4_waist circumference-OA	rs7498044	A	G	-0.0151498	15	92573639	4.90004e-12
305	ST4_waist circumference-OA	rs7498665	G	A	0.026616	16	28883241	4.90004e-48
306	ST4_waist circumference-OA	rs75035127	G	A	-0.0333436	1	174973726	1.5e-10
307	ST4_waist circumference-OA	rs7519259	A	G	0.0126703	1	66434743	1.69981e-12
308	ST4_waist circumference-OA	rs7537581	A	C	0.0107362	1	2725475	2.59998e-09
309	ST4_waist circumference-OA	rs7539903	A	T	-0.0107184	1	209208033	5.30005e-09
310	ST4_waist circumference-OA	rs756717	A	G	-0.0107152	16	72996162	6.80002e-09
311	ST4_waist circumference-OA	rs76040172	A	G	-0.0294934	21	46488959	1.50003e-13
312	ST4_waist circumference-OA	rs76286777	C	T	0.0234759	2	25195577	1.80011e-27
313	ST4_waist circumference-OA	rs7630382	T	C	0.013362	3	85111108	9.30037e-14
314	ST4_waist circumference-OA	rs765876	G	A	-0.00980862	6	143185891	4.09996e-08
315	ST4_waist circumference-OA	rs76895963	G	T	0.0484187	12	4384844	2.80027e-12
316	ST4_waist circumference-OA	rs7707394	A	G	-0.0167827	5	74472939	2.09991e-19
317	ST4_waist circumference-OA	rs7708584	G	A	-0.0121976	5	153543466	1.39991e-11
318	ST4_waist circumference-OA	rs77165542	T	C	-0.0700663	2	430975	9.8992e-47
319	ST4_waist circumference-OA	rs7752202	T	C	0.0177008	6	33389603	2.70023e-12
320	ST4_waist circumference-OA	rs7755574	T	G	0.010917	6	153364643	3.89996e-08
321	ST4_waist circumference-OA	rs784257	C	T	0.0161785	18	53397199	2.29985e-12
322	ST4_waist circumference-OA	rs7845090	A	G	-0.0195133	8	73449940	6.29941e-23
323	ST4_waist circumference-OA	rs7925100	A	G	0.0140407	11	118941596	1.69981e-14
324	ST4_waist circumference-OA	rs7933085	G	A	0.0108889	11	130796248	1.40001e-09
325	ST4_waist circumference-OA	rs7952436	T	C	-0.0289945	11	67024534	5.90065e-19
326	ST4_waist circumference-OA	rs7966251	A	G	-0.0115986	12	103731395	1.7e-08
327	ST4_waist circumference-OA	rs8013377	C	A	-0.0166104	14	25934244	1.9002e-16
328	ST4_waist circumference-OA	rs8024137	T	A	0.0136852	15	35837297	4.60002e-08
329	ST4_waist circumference-OA	rs80243702	A	G	0.0151663	15	53163603	6.69993e-10
330	ST4_waist circumference-OA	rs8078135	T	C	-0.0101458	17	21268583	1.6e-08
331	ST4_waist circumference-OA	rs8097672	T	A	0.0167802	18	1839601	5.00035e-11
332	ST4_waist circumference-OA	rs8112818	G	A	-0.0159195	19	18812785	3.80014e-18
333	ST4_waist circumference-OA	rs815163	C	T	-0.0131383	1	190294726	2.70023e-13
334	ST4_waist circumference-OA	rs8192675	C	T	0.0159923	3	170724883	4.49987e-16
335	ST4_waist circumference-OA	rs852042	G	A	-0.0115951	20	17091233	2.99999e-08
336	ST4_waist circumference-OA	rs852983	A	G	-0.00983151	5	142712064	4.20001e-08
337	ST4_waist circumference-OA	rs862227	G	A	-0.0109798	16	73602926	8.79995e-10
338	ST4_waist circumference-OA	rs862320	T	C	-0.0180264	16	69651866	4.40048e-23
339	ST4_waist circumference-OA	rs876605	G	A	-0.0111634	5	77801359	4.20001e-08
340	ST4_waist circumference-OA	rs879620	T	C	0.0194431	16	4015729	4.90004e-26
341	ST4_waist circumference-OA	rs883403	C	T	-0.0176676	7	99047978	9.49948e-13
342	ST4_waist circumference-OA	rs894736	G	A	0.0157371	12	54418166	3.59998e-17
343	ST4_waist circumference-OA	rs923994	G	A	-0.0130094	4	67802992	2.19999e-09
344	ST4_waist circumference-OA	rs9289630	C	G	0.0144758	3	141178670	3.50026e-15
345	ST4_waist circumference-OA	rs9294260	A	G	0.0131781	6	83433228	2.39994e-13
346	ST4_waist circumference-OA	rs9308964	T	C	-0.0099592	2	35436262	3.50002e-08
347	ST4_waist circumference-OA	rs9316661	C	T	-0.0156101	13	54354615	3.80014e-12
348	ST4_waist circumference-OA	rs9370243	T	G	0.0195525	6	53789830	1.89998e-09
349	ST4_waist circumference-OA	rs9378676	C	A	0.0130316	6	2064264	7.00003e-10
350	ST4_waist circumference-OA	rs945211	C	G	0.0100787	1	32191798	4.09996e-08
351	ST4_waist circumference-OA	rs9478496	C	T	0.0145491	6	154333183	1.89998e-09
352	ST4_waist circumference-OA	rs9568867	A	G	0.022614	13	54107352	4.19952e-17
353	ST4_waist circumference-OA	rs9584870	C	T	-0.0108139	13	99245866	1.09999e-08
354	ST4_waist circumference-OA	rs9654453	C	T	0.0170405	5	299621	1.7e-10
355	ST4_waist circumference-OA	rs9673839	G	A	0.0109063	16	76895693	1.29999e-09
356	ST4_waist circumference-OA	rs9814758	G	T	-0.0111552	3	123062657	2.69998e-09
357	ST4_waist circumference-OA	rs9835772	T	A	0.0121296	3	85766025	5.60003e-09
358	ST4_waist circumference-OA	rs9843653	C	T	0.0195793	3	49920571	6.70039e-28
359	ST4_waist circumference-OA	rs9888533	T	C	0.0108325	13	107854612	2.99999e-09
360	ST4_waist circumference-OA	rs9902846	T	C	0.0133756	17	4040774	4.19952e-12
361	ST4_waist circumference-OA	rs9916444	G	C	0.0114738	17	42313512	1.29999e-09
362	ST4_waist circumference-OA	rs9926784	C	T	-0.0132587	16	19941968	8.70001e-09

## Sheet: ST5_hip circumference-OA
		SNP	EA	0A	beta	chr	pos	pval
1	ST5_hip circumference-OA	rs1006399	A	G	-0.0114857	6	101039470	9.49992e-09
2	ST5_hip circumference-OA	rs10100245	A	G	0.0205386	8	77226919	1.80011e-24
3	ST5_hip circumference-OA	rs10118701	G	A	0.0168068	9	103061366	3.10027e-15
4	ST5_hip circumference-OA	rs10132514	T	C	-0.0131415	14	104012189	5.60003e-09
5	ST5_hip circumference-OA	rs1013402	G	A	0.0293703	11	27712381	5.10035e-43
6	ST5_hip circumference-OA	rs10145154	T	C	0.0253835	14	79939525	4.60045e-26
7	ST5_hip circumference-OA	rs10153248	G	A	-0.0158858	17	407402	2.60016e-15
8	ST5_hip circumference-OA	rs10158176	A	T	-0.017387	1	243741754	3.50002e-09
9	ST5_hip circumference-OA	rs10172196	A	G	0.0174435	2	36780549	7.39946e-16
10	ST5_hip circumference-OA	rs10188429	A	G	-0.0146943	2	142297550	8.9e-09
11	ST5_hip circumference-OA	rs10210468	C	T	-0.0137575	2	165377103	9.60064e-12
12	ST5_hip circumference-OA	rs1023767	A	G	-0.015354	8	95530969	6.20012e-11
13	ST5_hip circumference-OA	rs1037702	A	G	-0.0116182	4	180168024	1.7e-08
14	ST5_hip circumference-OA	rs10404726	T	C	-0.0166459	19	18834514	9.60064e-17
15	ST5_hip circumference-OA	rs10407871	C	T	-0.0181966	19	4040007	4.70002e-11
16	ST5_hip circumference-OA	rs10471636	A	G	-0.0118317	5	63979856	5.69994e-09
17	ST5_hip circumference-OA	rs1047891	A	C	0.0166025	2	211540507	7.8001e-15
18	ST5_hip circumference-OA	rs10499343	T	A	0.0176723	7	6419994	1.7e-09
19	ST5_hip circumference-OA	rs1056441	C	T	0.014638	20	62370349	6.59933e-12
20	ST5_hip circumference-OA	rs1056720	T	C	-0.0130647	20	3784110	2.80001e-08
21	ST5_hip circumference-OA	rs10744145	A	C	-0.0121183	12	17209445	1.29999e-09
22	ST5_hip circumference-OA	rs10746833	G	A	-0.0149421	9	90841862	2.19989e-13
23	ST5_hip circumference-OA	rs10773051	T	C	0.0231417	12	124510391	5.90065e-22
24	ST5_hip circumference-OA	rs10788797	A	G	-0.0203341	1	151003071	3.10027e-11
25	ST5_hip circumference-OA	rs10810598	A	T	-0.0129254	9	16733799	4.90004e-10
26	ST5_hip circumference-OA	rs10883553	A	C	0.0151046	10	102635475	5.19996e-14
27	ST5_hip circumference-OA	rs10886022	C	A	-0.0167971	10	118778079	2.19989e-12
28	ST5_hip circumference-OA	rs10938397	G	A	0.02439	4	45182527	7.70016e-34
29	ST5_hip circumference-OA	rs10947137	C	A	-0.0207085	6	31094971	4.79999e-08
30	ST5_hip circumference-OA	rs10984732	T	C	0.0188584	9	122629070	1.09999e-08
31	ST5_hip circumference-OA	rs10987417	T	G	0.0128078	9	129462501	6.1e-10
32	ST5_hip circumference-OA	rs11012732	G	A	0.0200889	10	21830104	2.49977e-21
33	ST5_hip circumference-OA	rs11030016	T	C	0.018143	11	27487992	1.59993e-15
34	ST5_hip circumference-OA	rs11045163	G	A	0.0114512	12	20463526	1.29999e-08
35	ST5_hip circumference-OA	rs11056870	T	G	0.0172235	12	16465953	1.2e-09
36	ST5_hip circumference-OA	rs11075252	G	A	-0.012562	16	9332571	1.40001e-08
37	ST5_hip circumference-OA	rs1108548	G	A	0.0156522	1	218634787	2.09991e-12
38	ST5_hip circumference-OA	rs11107114	A	G	0.0133238	12	93972927	2e-08
39	ST5_hip circumference-OA	rs11113445	G	A	0.0127502	12	108088682	4e-10
40	ST5_hip circumference-OA	rs11150461	G	C	-0.0141564	16	82448195	2.99999e-10
41	ST5_hip circumference-OA	rs11150745	G	A	-0.0202757	17	78757626	3.40017e-21
42	ST5_hip circumference-OA	rs11164630	T	C	-0.0138102	1	103352995	1.29987e-11
43	ST5_hip circumference-OA	rs11165643	T	C	0.0185255	1	96924097	4.70002e-20
44	ST5_hip circumference-OA	rs11173522	A	C	0.013694	12	60953472	1.7e-08
45	ST5_hip circumference-OA	rs1123295	G	A	0.0119544	1	33910453	2.5e-09
46	ST5_hip circumference-OA	rs11263719	T	C	0.0114989	15	27220222	1e-08
47	ST5_hip circumference-OA	rs112875651	A	G	0.0182659	8	126506694	1e-18
48	ST5_hip circumference-OA	rs113230003	A	G	-0.014859	19	18460956	8.99912e-11
49	ST5_hip circumference-OA	rs113866544	C	T	0.0330874	17	46270606	6.20012e-17
50	ST5_hip circumference-OA	rs11513729	T	C	-0.0166494	12	112273499	4.70002e-16
51	ST5_hip circumference-OA	rs116072427	C	G	-0.0284401	2	33357096	2.39994e-13
52	ST5_hip circumference-OA	rs11664106	T	A	0.016775	18	2846812	1.99986e-15
53	ST5_hip circumference-OA	rs11704728	T	C	0.0148323	22	18130209	4.20001e-09
54	ST5_hip circumference-OA	rs117176448	G	C	0.0199544	8	27261138	3.40001e-09
55	ST5_hip circumference-OA	rs117342986	T	C	0.0356287	16	54267868	4.70002e-08
56	ST5_hip circumference-OA	rs11751684	T	G	0.0167319	6	33528739	5.19996e-14
57	ST5_hip circumference-OA	rs11762444	A	G	0.014599	7	121979467	1.6e-09
58	ST5_hip circumference-OA	rs11779446	G	A	-0.020178	8	23388326	1.20005e-13
59	ST5_hip circumference-OA	rs1182199	A	C	-0.0246541	7	2862542	5.40008e-30
60	ST5_hip circumference-OA	rs11997077	G	A	-0.0112873	8	2935385	4.70002e-08
61	ST5_hip circumference-OA	rs12072739	G	A	0.0149904	1	98315893	3.40001e-10
62	ST5_hip circumference-OA	rs12096864	C	T	0.018963	1	209439141	1.09999e-09
63	ST5_hip circumference-OA	rs12122361	G	A	-0.013773	1	174933414	1.09999e-09
64	ST5_hip circumference-OA	rs12128526	A	G	0.0113684	1	7723957	1.2e-08
65	ST5_hip circumference-OA	rs12140153	T	G	-0.0264618	1	62579891	3.29989e-14
66	ST5_hip circumference-OA	rs12245654	C	A	0.0212186	10	87562928	4.09996e-08
67	ST5_hip circumference-OA	rs12364470	G	T	0.0178805	11	134601012	2.80027e-11
68	ST5_hip circumference-OA	rs12375196	A	C	0.0167592	7	103416541	1.39991e-16
69	ST5_hip circumference-OA	rs12427047	T	C	-0.0163996	12	90213070	1.69981e-12
70	ST5_hip circumference-OA	rs12441543	A	G	0.0152338	15	31689543	5.30029e-12
71	ST5_hip circumference-OA	rs12462975	A	G	0.0189074	19	30272202	8.99912e-19
72	ST5_hip circumference-OA	rs12519997	A	G	-0.0139984	5	173351858	2.90001e-12
73	ST5_hip circumference-OA	rs12568411	A	G	0.0164813	1	22622329	9.40005e-10
74	ST5_hip circumference-OA	rs12569355	G	A	0.0217444	1	11923737	1.59993e-12
75	ST5_hip circumference-OA	rs1260326	C	T	0.0120369	2	27730940	2.99999e-09
76	ST5_hip circumference-OA	rs12607512	G	A	0.0117842	18	31259579	4.39997e-09
77	ST5_hip circumference-OA	rs12762744	T	C	0.0133166	10	53669252	8.40001e-09
78	ST5_hip circumference-OA	rs12831185	G	A	-0.0176382	12	53860781	3.10027e-11
79	ST5_hip circumference-OA	rs1285992	G	A	0.0203155	14	91520438	2.90001e-20
80	ST5_hip circumference-OA	rs12880641	G	T	-0.0149161	14	103251452	1.39991e-12
81	ST5_hip circumference-OA	rs12881629	G	A	0.0235627	14	101146413	7.39946e-11
82	ST5_hip circumference-OA	rs12883788	T	C	0.0143864	14	33303540	7.89951e-13
83	ST5_hip circumference-OA	rs12921916	C	T	0.0125955	16	20407196	1.6e-08
84	ST5_hip circumference-OA	rs12939848	T	C	0.0126399	17	65370808	5.60003e-10
85	ST5_hip circumference-OA	rs1294438	T	C	0.0186269	6	6752059	9.70063e-19
86	ST5_hip circumference-OA	rs1296328	C	A	-0.015815	4	137083193	4.19952e-15
87	ST5_hip circumference-OA	rs13017207	A	G	-0.0161548	2	100841235	1.99986e-15
88	ST5_hip circumference-OA	rs13034765	C	G	0.0133745	2	50742419	9.09913e-11
89	ST5_hip circumference-OA	rs13081528	T	G	0.0145849	3	78505164	3.2e-08
90	ST5_hip circumference-OA	rs13107325	T	C	0.0386647	4	103188709	1.69981e-24
91	ST5_hip circumference-OA	rs13148263	A	G	0.0159436	4	1699512	3.59998e-14
92	ST5_hip circumference-OA	rs13156484	A	G	-0.0174918	5	122653399	3.90032e-18
93	ST5_hip circumference-OA	rs13204087	A	G	-0.0171453	6	163005021	3.59998e-09
94	ST5_hip circumference-OA	rs13284988	C	T	0.0120763	9	14766563	2.99999e-08
95	ST5_hip circumference-OA	rs13292699	C	A	-0.0162732	9	15910044	6.70039e-16
96	ST5_hip circumference-OA	rs13333747	C	T	-0.0219722	16	2175373	2.29985e-17
97	ST5_hip circumference-OA	rs13374459	C	T	0.0126748	1	39571211	3.69999e-10
98	ST5_hip circumference-OA	rs13389219	T	C	0.0227595	2	165528876	4.70002e-29
99	ST5_hip circumference-OA	rs139218003	T	G	0.0433819	5	50954977	1.20005e-14
100	ST5_hip circumference-OA	rs141622900	A	G	0.031887	19	45426792	3.59998e-12
101	ST5_hip circumference-OA	rs143384	G	A	0.0267503	20	34025756	1.29987e-39
102	ST5_hip circumference-OA	rs143786003	A	C	-0.0311809	12	124695007	1.79999e-08
103	ST5_hip circumference-OA	rs1446585	G	A	-0.0128503	2	136407479	1.5e-08
104	ST5_hip circumference-OA	rs1452082	A	C	0.012586	3	62465039	6.80002e-10
105	ST5_hip circumference-OA	rs1458156	T	C	0.0126488	12	41887940	2.30001e-10
106	ST5_hip circumference-OA	rs1477290	C	T	0.0298633	5	87988934	1.59993e-24
107	ST5_hip circumference-OA	rs147730268	T	G	-0.0506092	12	123024476	1.29987e-44
108	ST5_hip circumference-OA	rs1480474	G	A	-0.0145096	12	66326943	7.39946e-13
109	ST5_hip circumference-OA	rs1481630	C	T	-0.0153923	2	183097705	4e-09
110	ST5_hip circumference-OA	rs148636479	T	A	-0.0358688	4	164359678	1.79999e-08
111	ST5_hip circumference-OA	rs1502317	T	C	-0.0151583	11	8682018	1.10002e-11
112	ST5_hip circumference-OA	rs1514895	G	A	0.0174697	3	170705693	2.09991e-15
113	ST5_hip circumference-OA	rs1538535	T	C	0.0124387	9	35681299	2.69998e-08
114	ST5_hip circumference-OA	rs1573736	T	G	-0.0127955	16	432751	1.40001e-09
115	ST5_hip circumference-OA	rs1576655	C	A	0.0161325	13	79587841	7.70016e-15
116	ST5_hip circumference-OA	rs1609783	A	G	0.0142717	3	25095911	1.10002e-12
117	ST5_hip circumference-OA	rs16868443	C	G	0.0154349	7	93206264	1e-13
118	ST5_hip circumference-OA	rs170016	A	G	-0.0116498	7	32446317	2.59998e-08
119	ST5_hip circumference-OA	rs17361789	G	T	0.0126424	1	172122601	4e-09
120	ST5_hip circumference-OA	rs17446299	G	C	0.0147836	13	40762556	3.69999e-08
121	ST5_hip circumference-OA	rs17604662	G	A	0.018126	16	72221464	1.5e-08
122	ST5_hip circumference-OA	rs17639546	A	G	-0.0187703	3	61251635	1.99986e-11
123	ST5_hip circumference-OA	rs17733217	G	A	-0.0158057	20	51222704	3.10027e-11
124	ST5_hip circumference-OA	rs17766836	T	C	0.0232323	7	92258961	6.09958e-25
125	ST5_hip circumference-OA	rs17770336	T	C	0.0191461	9	28414625	2.39994e-19
126	ST5_hip circumference-OA	rs1801123	C	T	-0.0217782	2	227661043	1.2e-09
127	ST5_hip circumference-OA	rs1801282	G	C	0.018695	3	12393125	1e-09
128	ST5_hip circumference-OA	rs1813212	G	A	-0.0130082	11	89301382	9.20026e-11
129	ST5_hip circumference-OA	rs186017271	A	G	0.0486517	15	83368605	4.70002e-09
130	ST5_hip circumference-OA	rs1868069	A	G	0.0150949	2	205388946	1.89998e-10
131	ST5_hip circumference-OA	rs190543502	C	T	-0.0397548	15	43757184	1.2e-09
132	ST5_hip circumference-OA	rs1934394	C	G	0.0129993	1	49234677	4.90004e-08
133	ST5_hip circumference-OA	rs1955695	G	A	-0.0171244	14	61021891	8.9002e-17
134	ST5_hip circumference-OA	rs1982441	T	G	0.0170231	8	28021769	9.69996e-09
135	ST5_hip circumference-OA	rs2022050	A	G	-0.0208767	11	64367651	1.69981e-14
136	ST5_hip circumference-OA	rs2023211	C	T	0.0160386	14	62374092	1.10002e-11
137	ST5_hip circumference-OA	rs211434	A	G	0.0131339	6	133611571	8.60003e-10
138	ST5_hip circumference-OA	rs2133292	T	C	0.0132297	12	103048184	1.5e-10
139	ST5_hip circumference-OA	rs2133561	T	A	-0.0181895	5	139086651	1.20005e-18
140	ST5_hip circumference-OA	rs2151248	C	G	-0.0149326	1	170330098	2.60016e-11
141	ST5_hip circumference-OA	rs2159437	G	A	0.0196241	17	68439660	8.9002e-23
142	ST5_hip circumference-OA	rs2172131	C	T	-0.0136895	10	133978962	1.20005e-11
143	ST5_hip circumference-OA	rs2178385	T	G	0.0185474	3	131753297	3.40017e-18
144	ST5_hip circumference-OA	rs2238435	G	C	0.0259551	16	4014282	1.10002e-36
145	ST5_hip circumference-OA	rs2238689	C	T	-0.0141655	19	46178661	3.59998e-12
146	ST5_hip circumference-OA	rs2253310	G	C	0.019536	6	108888593	2.09991e-21
147	ST5_hip circumference-OA	rs2270894	G	C	-0.0216431	3	9975386	3.50026e-17
148	ST5_hip circumference-OA	rs2288745	T	C	0.0136628	2	241728843	3.50002e-10
149	ST5_hip circumference-OA	rs2307111	C	T	-0.0285352	5	75003678	1.59993e-44
150	ST5_hip circumference-OA	rs2371767	C	G	0.0194135	3	64718258	2.09991e-18
151	ST5_hip circumference-OA	rs2384054	C	T	0.0219057	2	25156773	2.90001e-28
152	ST5_hip circumference-OA	rs2479958	G	A	-0.0129914	13	111984244	1.2e-10
153	ST5_hip circumference-OA	rs2494196	A	C	0.0312737	1	219762581	6.89922e-46
154	ST5_hip circumference-OA	rs2499468	A	C	0.0131826	6	51809081	2.80001e-10
155	ST5_hip circumference-OA	rs253444	A	G	-0.0198245	5	141793741	2.49977e-11
156	ST5_hip circumference-OA	rs2568958	A	G	0.0206705	1	72765116	2.19989e-24
157	ST5_hip circumference-OA	rs2577955	T	C	-0.014667	15	42012178	4.79999e-09
158	ST5_hip circumference-OA	rs25849	G	C	0.019767	16	2265071	3.50026e-19
159	ST5_hip circumference-OA	rs2585526	G	A	0.0122667	13	78624080	1.09999e-09
160	ST5_hip circumference-OA	rs2606227	C	T	-0.0124349	3	183536836	2.39999e-09
161	ST5_hip circumference-OA	rs2642305	T	A	0.0113043	10	27909292	4.49997e-08
162	ST5_hip circumference-OA	rs2660241	C	T	0.0139138	16	4940023	1.9002e-11
163	ST5_hip circumference-OA	rs2678204	G	T	0.0196748	1	201800511	7.10068e-21
164	ST5_hip circumference-OA	rs273505	C	T	0.0128735	19	18217147	1.89998e-10
165	ST5_hip circumference-OA	rs2737263	T	G	-0.0236589	8	116667539	1.59993e-26
166	ST5_hip circumference-OA	rs2744956	C	T	0.0537577	6	34618937	2.80027e-78
167	ST5_hip circumference-OA	rs2814350	A	G	0.0138717	10	88008785	3.40001e-10
168	ST5_hip circumference-OA	rs2821226	G	A	0.015138	1	203517292	4.30031e-14
169	ST5_hip circumference-OA	rs28366156	C	T	-0.0265761	6	31671498	2.19989e-19
170	ST5_hip circumference-OA	rs28457680	A	T	0.0195227	15	58885035	2.29985e-11
171	ST5_hip circumference-OA	rs2861685	C	T	-0.0147772	2	67837553	2.29985e-13
172	ST5_hip circumference-OA	rs28711392	C	T	-0.0125224	11	13349559	1.89998e-09
173	ST5_hip circumference-OA	rs28778940	A	G	0.0151514	9	98298352	9.70063e-13
174	ST5_hip circumference-OA	rs287837	G	A	-0.013078	6	83430793	6.4998e-11
175	ST5_hip circumference-OA	rs28971796	G	A	-0.0151466	4	49151982	2.80027e-11
176	ST5_hip circumference-OA	rs2897968	A	G	0.0122759	12	46763686	1.89998e-09
177	ST5_hip circumference-OA	rs3012053	G	A	-0.0149707	10	77293109	1.20005e-11
178	ST5_hip circumference-OA	rs308911	G	A	-0.0142761	2	86855977	9.70063e-11
179	ST5_hip circumference-OA	rs310796	T	G	0.0121086	12	77453226	1.6e-08
180	ST5_hip circumference-OA	rs3110942	A	G	0.0127123	7	33003171	2e-10
181	ST5_hip circumference-OA	rs3116600	G	A	-0.0187688	13	51107900	1e-14
182	ST5_hip circumference-OA	rs314288	C	T	-0.0227112	6	105434078	4.60045e-13
183	ST5_hip circumference-OA	rs329118	T	C	-0.0163479	5	133861663	5.79963e-16
184	ST5_hip circumference-OA	rs33503	A	G	-0.017501	3	42427957	3.40017e-12
185	ST5_hip circumference-OA	rs340025	C	T	0.0127406	15	60908307	3.29997e-10
186	ST5_hip circumference-OA	rs34045894	A	G	0.0167547	10	33967489	1.09999e-09
187	ST5_hip circumference-OA	rs34223321	A	C	0.0140924	17	38352388	8.80035e-11
188	ST5_hip circumference-OA	rs34505073	A	G	0.0578935	13	50237255	5.50047e-17
189	ST5_hip circumference-OA	rs34517439	A	C	0.0454548	1	78450517	1.99986e-49
190	ST5_hip circumference-OA	rs34594435	T	C	0.0215785	7	72977249	8.60003e-18
191	ST5_hip circumference-OA	rs34629844	G	A	0.0212952	5	200829	8.30042e-13
192	ST5_hip circumference-OA	rs34656389	G	A	0.011297	4	96153214	4.60002e-08
193	ST5_hip circumference-OA	rs34765854	G	T	0.0193318	6	40368860	5.50047e-19
194	ST5_hip circumference-OA	rs34769775	T	C	-0.0141127	15	80989172	1e-10
195	ST5_hip circumference-OA	rs34772064	G	T	-0.0118736	4	55495948	3.09999e-09
196	ST5_hip circumference-OA	rs34811474	A	G	-0.0197929	4	25408838	5.40008e-17
197	ST5_hip circumference-OA	rs34840745	T	C	0.0166433	19	7183797	2.39994e-13
198	ST5_hip circumference-OA	rs34848742	G	T	-0.0143597	4	123828042	3.69999e-09
199	ST5_hip circumference-OA	rs35506085	A	G	-0.0204796	11	2165576	2.39994e-15
200	ST5_hip circumference-OA	rs35537311	T	C	-0.0147642	17	71126150	6.00067e-13
201	ST5_hip circumference-OA	rs35589824	C	T	0.022892	3	181090035	2.59998e-08
202	ST5_hip circumference-OA	rs35792595	A	T	0.0137734	8	14318616	3.29997e-10
203	ST5_hip circumference-OA	rs35882248	T	C	0.015668	2	230627955	2.29985e-13
204	ST5_hip circumference-OA	rs35910339	G	C	-0.0127042	9	119394364	2.99999e-09
205	ST5_hip circumference-OA	rs35917007	G	A	0.0147568	19	1849147	1.50003e-13
206	ST5_hip circumference-OA	rs35957544	T	G	-0.0192606	8	73440371	1.50003e-21
207	ST5_hip circumference-OA	rs36140	C	A	0.0148434	5	66164160	9.49948e-13
208	ST5_hip circumference-OA	rs365352	A	G	-0.0205385	5	77401152	6.59933e-19
209	ST5_hip circumference-OA	rs3730071	A	C	-0.0369877	12	49168798	2.1e-10
210	ST5_hip circumference-OA	rs3737992	A	G	-0.0215132	1	33234128	4.90004e-16
211	ST5_hip circumference-OA	rs3746759	G	T	-0.0144809	20	61560004	4.39997e-09
212	ST5_hip circumference-OA	rs3762988	T	C	0.0126504	5	32709653	6.49995e-10
213	ST5_hip circumference-OA	rs3807566	T	G	-0.0149491	7	50564204	1.10002e-13
214	ST5_hip circumference-OA	rs3810291	A	G	0.0227348	19	47569003	1.29987e-26
215	ST5_hip circumference-OA	rs3811951	G	A	0.0150182	5	95762477	1.10002e-11
216	ST5_hip circumference-OA	rs3814883	T	C	0.0250685	16	29994922	5.00035e-36
217	ST5_hip circumference-OA	rs3826408	T	C	0.0135888	17	7101292	1.10002e-11
218	ST5_hip circumference-OA	rs3845344	T	C	0.0138703	1	75001480	9.70063e-12
219	ST5_hip circumference-OA	rs3935190	A	G	-0.0141131	17	79084367	2.29985e-12
220	ST5_hip circumference-OA	rs394608	C	T	0.014611	21	46581798	3.59998e-13
221	ST5_hip circumference-OA	rs40071	C	T	-0.0174105	5	107496102	2.19989e-11
222	ST5_hip circumference-OA	rs4017425	T	C	-0.0118377	3	44028764	3.09999e-09
223	ST5_hip circumference-OA	rs41271299	T	C	0.0385388	6	19839415	1.29987e-17
224	ST5_hip circumference-OA	rs41273794	T	C	0.0191445	6	41755708	3.50026e-18
225	ST5_hip circumference-OA	rs41279738	G	T	0.0599712	1	110082551	1.20005e-21
226	ST5_hip circumference-OA	rs4240326	G	A	-0.0279318	4	145839264	2.70023e-44
227	ST5_hip circumference-OA	rs4253755	A	G	0.0211316	22	46615376	1.99986e-12
228	ST5_hip circumference-OA	rs429343	G	A	-0.0121964	2	147903382	1.40001e-09
229	ST5_hip circumference-OA	rs4310395	G	A	0.0122183	1	232795105	1e-09
230	ST5_hip circumference-OA	rs4339309	G	A	0.0179021	5	22208931	1.40001e-08
231	ST5_hip circumference-OA	rs4350264	A	G	-0.0219738	10	70242946	1e-09
232	ST5_hip circumference-OA	rs4467770	A	G	0.0158784	6	12086826	1.80011e-12
233	ST5_hip circumference-OA	rs4476935	T	C	-0.0128732	7	112987650	1.5e-10
234	ST5_hip circumference-OA	rs4477562	T	C	0.0292203	13	54104968	2.29985e-22
235	ST5_hip circumference-OA	rs4486868	C	T	-0.011105	15	99472734	3.40001e-08
236	ST5_hip circumference-OA	rs4567604	T	G	-0.0166838	13	59204270	5.00035e-11
237	ST5_hip circumference-OA	rs4589131	G	T	-0.0117346	1	161167698	6.4e-09
238	ST5_hip circumference-OA	rs4613074	C	T	-0.0170225	16	19942527	3.29989e-11
239	ST5_hip circumference-OA	rs463376	A	G	0.0119932	19	34318210	1.89998e-09
240	ST5_hip circumference-OA	rs4671328	G	T	-0.0163116	2	58935282	5.70033e-16
241	ST5_hip circumference-OA	rs4678016	T	C	0.0115138	3	123101981	2.5e-08
242	ST5_hip circumference-OA	rs475390	A	G	-0.0140664	1	41570459	3.89996e-09
243	ST5_hip circumference-OA	rs4790292	A	C	-0.0261893	17	1824305	4.10015e-21
244	ST5_hip circumference-OA	rs4792716	G	A	0.0145605	17	15943144	4.60045e-13
245	ST5_hip circumference-OA	rs4800490	C	A	-0.023172	18	21126081	3.59998e-31
246	ST5_hip circumference-OA	rs4820346	G	C	-0.0130489	22	39125074	1.79999e-09
247	ST5_hip circumference-OA	rs483465	G	A	0.0154934	3	136047977	1.50003e-11
248	ST5_hip circumference-OA	rs4843158	C	G	0.0218462	15	84471636	2.80027e-24
249	ST5_hip circumference-OA	rs4870057	G	A	0.0126926	6	152171898	2.39999e-09
250	ST5_hip circumference-OA	rs4897174	A	T	0.0176726	6	126597388	8.50002e-09
251	ST5_hip circumference-OA	rs4909309	C	T	-0.0173539	8	135619272	1.69981e-17
252	ST5_hip circumference-OA	rs4962424	A	T	0.0155846	10	126730214	2.39994e-13
253	ST5_hip circumference-OA	rs4963975	A	G	-0.0187917	12	26443030	6.09958e-16
254	ST5_hip circumference-OA	rs4970946	G	A	0.0141191	1	150453242	4.60002e-09
255	ST5_hip circumference-OA	rs4976994	G	A	0.0128387	8	143373494	1.5e-10
256	ST5_hip circumference-OA	rs4985407	G	A	0.0153026	16	70285901	1.80011e-14
257	ST5_hip circumference-OA	rs522110	G	A	0.0181191	10	99772885	1.69981e-19
258	ST5_hip circumference-OA	rs543874	G	A	0.0453641	1	177889480	8.00018e-76
259	ST5_hip circumference-OA	rs551935	G	T	-0.016925	11	30500832	3.10027e-17
260	ST5_hip circumference-OA	rs55707359	G	T	0.0458291	11	46159333	2.19999e-08
261	ST5_hip circumference-OA	rs55726687	A	G	0.0218167	12	991306	4.49987e-19
262	ST5_hip circumference-OA	rs56094641	G	A	0.0616325	16	53806453	1e-200
263	ST5_hip circumference-OA	rs56288810	G	A	0.0136147	17	52931737	2.69998e-08
264	ST5_hip circumference-OA	rs56399737	T	C	-0.0118202	13	33381721	4.30002e-09
265	ST5_hip circumference-OA	rs57222629	C	G	0.0138153	4	82195346	1.5e-10
266	ST5_hip circumference-OA	rs57235969	T	C	0.0124617	2	204105403	4.60002e-10
267	ST5_hip circumference-OA	rs57636386	C	T	-0.0350845	18	58048295	2.60016e-22
268	ST5_hip circumference-OA	rs57989773	C	T	0.021874	6	100629078	4.00037e-20
269	ST5_hip circumference-OA	rs58584712	A	G	0.0169765	2	112249583	3.19963e-12
270	ST5_hip circumference-OA	rs58862095	T	C	-0.0181051	7	75081418	3.69999e-19
271	ST5_hip circumference-OA	rs59227842	G	A	0.0210227	11	43692423	3.40017e-22
272	ST5_hip circumference-OA	rs60226453	T	C	0.0162724	1	203489683	3.89996e-10
273	ST5_hip circumference-OA	rs6066104	T	C	0.0192833	20	45530530	1.69981e-19
274	ST5_hip circumference-OA	rs6142059	C	T	0.0149966	20	32544327	6.4998e-14
275	ST5_hip circumference-OA	rs614520	A	G	-0.0130274	11	65664006	8e-10
276	ST5_hip circumference-OA	rs61898343	C	G	-0.0172263	11	120182926	7.69999e-10
277	ST5_hip circumference-OA	rs61941722	A	G	0.0155992	12	97555085	1.2e-09
278	ST5_hip circumference-OA	rs61969510	C	T	0.0128445	13	86484025	1e-08
279	ST5_hip circumference-OA	rs61992671	G	A	-0.0151753	14	101531854	3.40017e-13
280	ST5_hip circumference-OA	rs62070648	A	G	-0.0199439	17	29210595	7.8001e-19
281	ST5_hip circumference-OA	rs62107261	C	T	-0.0808476	2	422144	1.10002e-67
282	ST5_hip circumference-OA	rs62246311	A	G	0.0221762	3	9498143	1.39991e-11
283	ST5_hip circumference-OA	rs62301134	C	T	-0.013638	4	68441583	1.79999e-09
284	ST5_hip circumference-OA	rs62396185	C	G	-0.0346069	6	26180634	1.80011e-52
285	ST5_hip circumference-OA	rs62425398	A	C	0.0248634	6	166416028	1.9002e-14
286	ST5_hip circumference-OA	rs62515438	G	T	0.0150395	8	57161608	2.5e-10
287	ST5_hip circumference-OA	rs643499	C	T	0.0119575	11	121938945	4.90004e-09
288	ST5_hip circumference-OA	rs6438656	A	G	-0.0119598	3	121485239	7.19996e-09
289	ST5_hip circumference-OA	rs6449533	C	T	-0.0123311	5	60722644	2.59998e-09
290	ST5_hip circumference-OA	rs6465828	T	G	0.0163908	7	77421817	1.9002e-16
291	ST5_hip circumference-OA	rs6470771	C	A	-0.0154459	8	130743726	5.80003e-09
292	ST5_hip circumference-OA	rs6545714	A	G	-0.0158267	2	59307725	7.10068e-15
293	ST5_hip circumference-OA	rs6567160	C	T	0.0523537	18	57829135	5.70164e-109
294	ST5_hip circumference-OA	rs6575340	A	G	0.0184545	14	94023972	6.70039e-19
295	ST5_hip circumference-OA	rs6598540	G	A	-0.0147876	15	99230191	3.40017e-11
296	ST5_hip circumference-OA	rs6606686	C	G	-0.0165692	12	110903380	8.80035e-15
297	ST5_hip circumference-OA	rs66679256	T	C	0.0149901	4	18351898	7.50067e-14
298	ST5_hip circumference-OA	rs6669341	G	A	-0.0151291	1	47678458	6.09958e-14
299	ST5_hip circumference-OA	rs667515	C	G	-0.0141684	11	69449076	5.19996e-12
300	ST5_hip circumference-OA	rs6712653	T	C	0.0160637	2	242534233	4.30002e-09
301	ST5_hip circumference-OA	rs6744646	G	A	0.0500537	2	628504	1.99986e-80
302	ST5_hip circumference-OA	rs6745626	T	C	0.0139294	2	181436641	6.00067e-12
303	ST5_hip circumference-OA	rs6747657	A	G	0.0129341	2	112003163	4.70002e-09
304	ST5_hip circumference-OA	rs675162	G	A	0.0180079	6	160776325	1.80011e-19
305	ST5_hip circumference-OA	rs67560975	C	T	0.0210956	17	47142930	1.50003e-11
306	ST5_hip circumference-OA	rs6821305	C	A	0.0148966	4	122713863	2.29985e-13
307	ST5_hip circumference-OA	rs6840236	C	T	0.0169824	4	56289785	1.9002e-17
308	ST5_hip circumference-OA	rs6868125	T	C	-0.0119493	5	164472399	1.89998e-09
309	ST5_hip circumference-OA	rs6946415	G	A	0.0158826	7	150684548	1.39991e-14
310	ST5_hip circumference-OA	rs6958365	T	C	-0.0115375	7	33955171	1.5e-08
311	ST5_hip circumference-OA	rs6973700	G	A	-0.0157823	7	1856669	1.5e-10
312	ST5_hip circumference-OA	rs698147	G	A	-0.0121448	5	3513485	1.29999e-09
313	ST5_hip circumference-OA	rs7002088	C	A	0.0137173	8	10494738	7.89951e-12
314	ST5_hip circumference-OA	rs7034554	G	A	-0.012422	9	37081301	1.6e-09
315	ST5_hip circumference-OA	rs7038943	C	T	-0.0121087	9	120377178	8.60003e-09
316	ST5_hip circumference-OA	rs705165	T	G	0.0148091	10	125256095	1.40001e-10
317	ST5_hip circumference-OA	rs7094073	T	C	0.0163482	10	75704501	2.30001e-09
318	ST5_hip circumference-OA	rs7111235	C	T	0.0115415	11	133658661	8.40001e-09
319	ST5_hip circumference-OA	rs7124681	A	C	0.0205032	11	47529947	3.69999e-24
320	ST5_hip circumference-OA	rs7132908	A	G	0.0257741	12	50263148	2.80027e-36
321	ST5_hip circumference-OA	rs71413981	A	G	0.021194	14	23774916	5.30029e-15
322	ST5_hip circumference-OA	rs7171864	A	G	0.0161986	15	73227249	1.9002e-14
323	ST5_hip circumference-OA	rs7218014	C	T	0.0207669	17	65832016	1.29987e-16
324	ST5_hip circumference-OA	rs7248205	T	C	-0.0161199	19	10770305	2.99985e-15
325	ST5_hip circumference-OA	rs7257083	A	G	0.0162612	19	33943986	1.69981e-13
326	ST5_hip circumference-OA	rs72634826	A	G	-0.0153317	1	1601052	2.60016e-11
327	ST5_hip circumference-OA	rs72656010	C	T	-0.0252479	8	57122215	1.20005e-17
328	ST5_hip circumference-OA	rs72681698	C	T	-0.0586338	14	51207741	1.40001e-09
329	ST5_hip circumference-OA	rs7274811	T	G	-0.01951	20	32333181	1.10002e-17
330	ST5_hip circumference-OA	rs72756476	C	T	-0.0192477	9	95453880	2.09991e-11
331	ST5_hip circumference-OA	rs72801843	A	T	0.0186789	16	53508802	8.00018e-18
332	ST5_hip circumference-OA	rs72877553	C	T	0.0179352	6	76215658	3.59998e-08
333	ST5_hip circumference-OA	rs72959041	A	G	-0.0662534	6	127454893	9.49948e-46
334	ST5_hip circumference-OA	rs73052033	C	T	-0.0208103	3	185828465	5.30029e-16
335	ST5_hip circumference-OA	rs73175572	G	A	0.0282075	3	185490184	1e-18
336	ST5_hip circumference-OA	rs73197346	C	T	-0.017972	21	36770189	1.29999e-09
337	ST5_hip circumference-OA	rs73213484	T	A	-0.0207006	4	28489339	4.60045e-13
338	ST5_hip circumference-OA	rs7365	G	A	-0.0110939	11	93211764	2.59998e-08
339	ST5_hip circumference-OA	rs73650963	C	T	-0.0202138	9	93943033	4.09996e-10
340	ST5_hip circumference-OA	rs7372674	A	C	0.014356	3	196149165	4.60045e-12
341	ST5_hip circumference-OA	rs743572	G	A	0.0151185	10	104597152	1.99986e-13
342	ST5_hip circumference-OA	rs7442885	G	C	-0.0198682	5	87682877	3.10027e-16
343	ST5_hip circumference-OA	rs7460093	A	G	0.0136639	8	144876159	1.20005e-11
344	ST5_hip circumference-OA	rs74749286	A	G	0.0258963	11	14322359	1.20005e-15
345	ST5_hip circumference-OA	rs7498665	G	A	0.0317857	16	28883241	6.4003e-55
346	ST5_hip circumference-OA	rs750090	C	T	-0.0132955	4	152931436	2.5e-10
347	ST5_hip circumference-OA	rs7519259	A	G	0.0141441	1	66434743	1.50003e-12
348	ST5_hip circumference-OA	rs7523668	A	G	-0.0137199	1	42408159	8.60003e-12
349	ST5_hip circumference-OA	rs754635	G	C	0.0205698	3	42305131	5.40008e-11
350	ST5_hip circumference-OA	rs75543804	T	G	-0.039612	2	111900904	2.49977e-12
351	ST5_hip circumference-OA	rs756717	A	G	-0.0140302	16	72996162	9.70063e-12
352	ST5_hip circumference-OA	rs7570446	A	C	0.0110158	2	193801010	3.29997e-08
353	ST5_hip circumference-OA	rs7571496	G	A	-0.0138156	2	6169351	1.2e-09
354	ST5_hip circumference-OA	rs7582359	A	G	-0.0135492	2	55286681	1.7e-10
355	ST5_hip circumference-OA	rs76082446	A	G	0.0165859	3	71624342	1.29999e-09
356	ST5_hip circumference-OA	rs7632381	C	T	0.0270429	3	141106063	1.20005e-41
357	ST5_hip circumference-OA	rs76577501	A	G	0.0211204	7	26756958	3.50002e-09
358	ST5_hip circumference-OA	rs76647086	T	G	-0.0202229	1	23429461	8.00018e-15
359	ST5_hip circumference-OA	rs76798800	T	G	0.0244232	1	154994978	2.19989e-27
360	ST5_hip circumference-OA	rs76895963	G	T	0.0856032	12	4384844	1.39991e-28
361	ST5_hip circumference-OA	rs7696175	C	T	0.0136068	4	38820986	1.10002e-11
362	ST5_hip circumference-OA	rs7707394	A	G	-0.0184703	5	74472939	5.50047e-19
363	ST5_hip circumference-OA	rs7708584	G	A	-0.013196	5	153543466	5.30029e-11
364	ST5_hip circumference-OA	rs7740107	A	T	-0.0236486	6	130374461	1.10002e-25
365	ST5_hip circumference-OA	rs7793674	C	A	0.019239	7	3128340	1.29987e-11
366	ST5_hip circumference-OA	rs779655	C	G	0.0143261	5	170495158	1.6e-10
367	ST5_hip circumference-OA	rs7805441	T	C	0.0126844	7	78121458	2.5e-10
368	ST5_hip circumference-OA	rs78058190	A	G	-0.0348265	2	219699999	1.10002e-11
369	ST5_hip circumference-OA	rs7824785	T	C	-0.0369746	8	128114710	2.09991e-11
370	ST5_hip circumference-OA	rs7864465	A	G	-0.0110794	9	133808080	3.29997e-08
371	ST5_hip circumference-OA	rs7893571	T	G	0.0138381	10	16750129	6.4998e-11
372	ST5_hip circumference-OA	rs7903146	T	C	-0.0214133	10	114758349	1.69981e-22
373	ST5_hip circumference-OA	rs7944782	G	T	0.0129576	11	130795698	9.8992e-11
374	ST5_hip circumference-OA	rs7952436	T	C	-0.0354571	11	67024534	1.59993e-22
375	ST5_hip circumference-OA	rs7996639	A	G	0.0137138	13	97019090	1.10002e-11
376	ST5_hip circumference-OA	rs8007429	A	G	0.0187533	14	35366743	3.40001e-10
377	ST5_hip circumference-OA	rs8030456	T	C	-0.0247721	15	68076856	2.09991e-25
378	ST5_hip circumference-OA	rs8132129	T	C	-0.015922	21	17400916	8.40001e-10
379	ST5_hip circumference-OA	rs8133137	G	A	0.0157777	21	40290503	8.80035e-14
380	ST5_hip circumference-OA	rs815163	C	T	-0.0168978	1	190294726	3.19963e-17
381	ST5_hip circumference-OA	rs852042	G	A	-0.0153695	20	17091233	4.30031e-11
382	ST5_hip circumference-OA	rs852983	A	G	-0.0118657	5	142712064	2.80001e-09
383	ST5_hip circumference-OA	rs866006	G	T	-0.0120595	5	112176559	4e-09
384	ST5_hip circumference-OA	rs882378	C	A	0.0152549	12	133374682	1.9002e-12
385	ST5_hip circumference-OA	rs897186	G	A	-0.0160621	3	93985100	9.20026e-16
386	ST5_hip circumference-OA	rs9284814	A	G	0.0230203	3	88273071	1.50003e-13
387	ST5_hip circumference-OA	rs9378684	T	C	0.018067	6	2110941	5.79963e-13
388	ST5_hip circumference-OA	rs9512696	G	A	0.0172114	13	28012527	3.59998e-16
389	ST5_hip circumference-OA	rs9513018	T	G	-0.0112355	13	28640563	4.49997e-08
390	ST5_hip circumference-OA	rs9611160	A	G	0.02181	22	39747418	8.70001e-09
391	ST5_hip circumference-OA	rs968379	T	C	-0.0187833	2	172401050	2.39994e-15
392	ST5_hip circumference-OA	rs9764678	C	T	0.0161285	5	118726662	7.59976e-13
393	ST5_hip circumference-OA	rs9788550	C	G	-0.0214137	14	29681138	2.70023e-20
394	ST5_hip circumference-OA	rs9830592	A	C	0.0138364	3	104631603	7.10068e-12
395	ST5_hip circumference-OA	rs9843653	C	T	0.0183267	3	49920571	3.59998e-20
396	ST5_hip circumference-OA	rs9845755	T	A	0.027361	3	129329566	6.29941e-28
397	ST5_hip circumference-OA	rs9850529	A	G	0.0114818	3	148776611	4.49997e-08
398	ST5_hip circumference-OA	rs987237	G	A	0.0344542	6	50803050	2.49977e-40
399	ST5_hip circumference-OA	rs9876664	T	G	-0.0143788	3	85806313	2.90001e-12
400	ST5_hip circumference-OA	rs9951619	G	T	0.0138525	18	56882326	5.60003e-09
401	ST5_hip circumference-OA	rs9955276	T	C	0.0175048	18	1839339	8.40001e-10
402	ST5_hip circumference-OA	rs9967287	T	G	0.0141454	18	63350718	7.79992e-10
403	ST5_hip circumference-OA	rs9967367	T	C	-0.0174208	18	42606091	2.70023e-15
404	ST5_hip circumference-OA	rs998584	A	C	-0.0222736	6	43757896	5.90065e-29

## Sheet: ST6_MVMR-OA
		SNP	exposure	EA	OA	eaf	beta	pval
1	ST6_MVMR-OA	rs10010325	Body mass index (BMI) || id:ukb-b-19953	A	C	0.484588	0.00165785	0.4
2	ST6_MVMR-OA	rs10011137	Body mass index (BMI) || id:ukb-b-19953	G	A	0.559237	-0.00260418	0.19
3	ST6_MVMR-OA	rs10031777	Body mass index (BMI) || id:ukb-b-19953	C	T	0.50298	0.00526362	0.00769999
4	ST6_MVMR-OA	rs1004982	Body mass index (BMI) || id:ukb-b-19953	C	T	0.383706	0.00708849	0.000519996
5	ST6_MVMR-OA	rs10059884	Body mass index (BMI) || id:ukb-b-19953	A	C	0.596198	0.00425372	0.0350002
6	ST6_MVMR-OA	rs10061757	Body mass index (BMI) || id:ukb-b-19953	C	G	0.652786	-0.00654551	0.0016
7	ST6_MVMR-OA	rs10082476	Body mass index (BMI) || id:ukb-b-19953	G	A	0.24667	-0.00246416	0.28
8	ST6_MVMR-OA	rs10098103	Body mass index (BMI) || id:ukb-b-19953	C	T	0.243016	-0.0115724	5.39995e-07
9	ST6_MVMR-OA	rs10114341	Body mass index (BMI) || id:ukb-b-19953	C	T	0.44029	-0.00734728	0.000230001
10	ST6_MVMR-OA	rs10114881	Body mass index (BMI) || id:ukb-b-19953	C	T	0.316795	-0.00191376	0.37
11	ST6_MVMR-OA	rs10123659	Body mass index (BMI) || id:ukb-b-19953	G	T	0.13879	-0.00341976	0.23
12	ST6_MVMR-OA	rs10129429	Body mass index (BMI) || id:ukb-b-19953	A	G	0.423795	0.00807817	5.60003e-05
13	ST6_MVMR-OA	rs10131337	Body mass index (BMI) || id:ukb-b-19953	T	C	0.244221	-0.00168361	0.47
14	ST6_MVMR-OA	rs1013495	Body mass index (BMI) || id:ukb-b-19953	T	C	0.457301	0.00372951	0.0599998
15	ST6_MVMR-OA	rs10139746	Body mass index (BMI) || id:ukb-b-19953	G	A	0.548653	0.00408228	0.04
16	ST6_MVMR-OA	rs10145154	Body mass index (BMI) || id:ukb-b-19953	T	C	0.221748	0.0249925	1.10002e-25
17	ST6_MVMR-OA	rs10155941	Body mass index (BMI) || id:ukb-b-19953	C	T	0.460689	-0.000841033	0.67
18	ST6_MVMR-OA	rs10181220	Body mass index (BMI) || id:ukb-b-19953	T	C	0.408772	0.00265826	0.18
19	ST6_MVMR-OA	rs1020048	Body mass index (BMI) || id:ukb-b-19953	C	A	0.809061	0.00277574	0.28
20	ST6_MVMR-OA	rs10202701	Body mass index (BMI) || id:ukb-b-19953	T	C	0.541632	-0.00881563	8.79995e-06
21	ST6_MVMR-OA	rs10207736	Body mass index (BMI) || id:ukb-b-19953	T	A	0.313755	-0.00911768	1.79999e-05
22	ST6_MVMR-OA	rs10221274	Body mass index (BMI) || id:ukb-b-19953	T	G	0.403016	-0.000722058	0.719999
23	ST6_MVMR-OA	rs10233251	Body mass index (BMI) || id:ukb-b-19953	G	A	0.119356	-0.00758838	0.0129999
24	ST6_MVMR-OA	rs10241336	Body mass index (BMI) || id:ukb-b-19953	C	T	0.631091	0.00536657	0.00879995
25	ST6_MVMR-OA	rs10248298	Body mass index (BMI) || id:ukb-b-19953	A	C	0.366052	0.0127523	4.90004e-10
26	ST6_MVMR-OA	rs10248846	Body mass index (BMI) || id:ukb-b-19953	A	G	0.060807	0.00779706	0.0599998
27	ST6_MVMR-OA	rs10253161	Body mass index (BMI) || id:ukb-b-19953	G	A	0.292682	-0.00099747	0.649999
28	ST6_MVMR-OA	rs10283100	Body mass index (BMI) || id:ukb-b-19953	G	A	0.944502	0.0083384	0.0539995
29	ST6_MVMR-OA	rs10401891	Body mass index (BMI) || id:ukb-b-19953	T	C	0.325552	0.00396216	0.0619998
30	ST6_MVMR-OA	rs1042838	Body mass index (BMI) || id:ukb-b-19953	A	C	0.165794	0.00362546	0.17
31	ST6_MVMR-OA	rs1043413	Body mass index (BMI) || id:ukb-b-19953	G	C	0.388602	-0.000574404	0.780001
32	ST6_MVMR-OA	rs1043463	Body mass index (BMI) || id:ukb-b-19953	T	A	0.632502	0.00601828	0.00759994
33	ST6_MVMR-OA	rs1043547	Body mass index (BMI) || id:ukb-b-19953	T	G	0.250614	0.000745851	0.75
34	ST6_MVMR-OA	rs1044299	Body mass index (BMI) || id:ukb-b-19953	T	C	0.546031	0.000589442	0.77
35	ST6_MVMR-OA	rs10498672	Body mass index (BMI) || id:ukb-b-19953	G	C	0.175602	-0.00483719	0.0619998
36	ST6_MVMR-OA	rs1050969	Body mass index (BMI) || id:ukb-b-19953	C	T	0.017476	0.0123952	0.11
37	ST6_MVMR-OA	rs1051547	Body mass index (BMI) || id:ukb-b-19953	C	T	0.561537	0.00713586	0.000379997
38	ST6_MVMR-OA	rs1052256	Body mass index (BMI) || id:ukb-b-19953	G	A	0.187835	-0.00573753	0.0230001
39	ST6_MVMR-OA	rs1056173	Body mass index (BMI) || id:ukb-b-19953	A	G	0.113091	0.011007	0.000449997
40	ST6_MVMR-OA	rs1065368	Body mass index (BMI) || id:ukb-b-19953	C	T	0.471826	0.0026357	0.19
41	ST6_MVMR-OA	rs1074683	Body mass index (BMI) || id:ukb-b-19953	G	C	0.262617	-0.00460397	0.0409996
42	ST6_MVMR-OA	rs10748128	Body mass index (BMI) || id:ukb-b-19953	T	G	0.344564	-0.00549725	0.00830004
43	ST6_MVMR-OA	rs10756714	Body mass index (BMI) || id:ukb-b-19953	G	A	0.444196	-0.0207862	1.9002e-25
44	ST6_MVMR-OA	rs10756792	Body mass index (BMI) || id:ukb-b-19953	T	C	0.742901	-0.0190582	4.90004e-17
45	ST6_MVMR-OA	rs10770705	Body mass index (BMI) || id:ukb-b-19953	C	A	0.662735	0.0015829	0.450001
46	ST6_MVMR-OA	rs10773083	Body mass index (BMI) || id:ukb-b-19953	T	G	0.645259	0.00116864	0.58
47	ST6_MVMR-OA	rs10775348	Body mass index (BMI) || id:ukb-b-19953	G	A	0.703728	0.00197798	0.36
48	ST6_MVMR-OA	rs10820852	Body mass index (BMI) || id:ukb-b-19953	A	C	0.276258	-0.0147602	2.60016e-11
49	ST6_MVMR-OA	rs10826579	Body mass index (BMI) || id:ukb-b-19953	A	G	0.152955	0.00333259	0.23
50	ST6_MVMR-OA	rs10827380	Body mass index (BMI) || id:ukb-b-19953	T	C	0.31429	0.0108257	3.89996e-07
51	ST6_MVMR-OA	rs10832961	Body mass index (BMI) || id:ukb-b-19953	G	C	0.75816	-0.000972746	0.67
52	ST6_MVMR-OA	rs10840242	Body mass index (BMI) || id:ukb-b-19953	C	T	0.503856	0.00596414	0.00259998
53	ST6_MVMR-OA	rs10861678	Body mass index (BMI) || id:ukb-b-19953	A	G	0.26579	-0.00362077	0.11
54	ST6_MVMR-OA	rs10874746	Body mass index (BMI) || id:ukb-b-19953	C	T	0.656575	-0.00878896	2.19999e-05
55	ST6_MVMR-OA	rs10901216	Body mass index (BMI) || id:ukb-b-19953	A	G	0.347951	0.00342099	0.1
56	ST6_MVMR-OA	rs10916606	Body mass index (BMI) || id:ukb-b-19953	T	C	0.787852	0.000311985	0.9
57	ST6_MVMR-OA	rs10922478	Body mass index (BMI) || id:ukb-b-19953	G	A	0.565478	-0.00725363	0.000259998
58	ST6_MVMR-OA	rs10923724	Body mass index (BMI) || id:ukb-b-19953	T	C	0.568129	-0.011926	2.30001e-09
59	ST6_MVMR-OA	rs10943915	Body mass index (BMI) || id:ukb-b-19953	T	A	0.297268	-0.00132063	0.54
60	ST6_MVMR-OA	rs10948	Body mass index (BMI) || id:ukb-b-19953	T	G	0.663593	-0.00499397	0.017
61	ST6_MVMR-OA	rs10953083	Body mass index (BMI) || id:ukb-b-19953	A	C	0.445783	0.00345944	0.0830004
62	ST6_MVMR-OA	rs10957087	Body mass index (BMI) || id:ukb-b-19953	A	T	0.159631	0.00933555	0.000549997
63	ST6_MVMR-OA	rs10965698	Body mass index (BMI) || id:ukb-b-19953	T	C	0.369897	-0.0112741	3.89996e-08
64	ST6_MVMR-OA	rs10980706	Body mass index (BMI) || id:ukb-b-19953	T	G	0.243757	-0.000147302	0.95
65	ST6_MVMR-OA	rs10995319	Body mass index (BMI) || id:ukb-b-19953	C	T	0.234454	-0.000688368	0.77
66	ST6_MVMR-OA	rs11001271	Body mass index (BMI) || id:ukb-b-19953	A	G	0.253706	0.00410023	0.0710003
67	ST6_MVMR-OA	rs11049708	Body mass index (BMI) || id:ukb-b-19953	C	T	0.292536	0.00748514	0.000589997
68	ST6_MVMR-OA	rs11058226	Body mass index (BMI) || id:ukb-b-19953	C	T	0.742118	0.0204229	1.69981e-19
69	ST6_MVMR-OA	rs11088114	Body mass index (BMI) || id:ukb-b-19953	A	C	0.106534	-0.00664523	0.04
70	ST6_MVMR-OA	rs11122824	Body mass index (BMI) || id:ukb-b-19953	T	A	0.816544	-0.00181477	0.48
71	ST6_MVMR-OA	rs11144782	Body mass index (BMI) || id:ukb-b-19953	G	C	0.174596	0.00520558	0.0460002
72	ST6_MVMR-OA	rs11167487	Body mass index (BMI) || id:ukb-b-19953	C	T	0.156203	-0.00241577	0.37
73	ST6_MVMR-OA	rs111738917	Body mass index (BMI) || id:ukb-b-19953	A	G	0.026188	-0.00483662	0.43
74	ST6_MVMR-OA	rs11196169	Body mass index (BMI) || id:ukb-b-19953	G	A	0.527314	-0.0079848	7.79992e-05
75	ST6_MVMR-OA	rs11198898	Body mass index (BMI) || id:ukb-b-19953	C	A	0.76323	0.00486642	0.0369999
76	ST6_MVMR-OA	rs11205303	Body mass index (BMI) || id:ukb-b-19953	C	T	0.40657	-0.00280783	0.16
77	ST6_MVMR-OA	rs112153300	Body mass index (BMI) || id:ukb-b-19953	A	G	0.089039	-0.0035157	0.31
78	ST6_MVMR-OA	rs11217863	Body mass index (BMI) || id:ukb-b-19953	A	G	0.116096	-0.00467011	0.13
79	ST6_MVMR-OA	rs11221158	Body mass index (BMI) || id:ukb-b-19953	T	C	0.225293	0.00292619	0.22
80	ST6_MVMR-OA	rs11245333	Body mass index (BMI) || id:ukb-b-19953	A	C	0.404945	-0.000418552	0.84
81	ST6_MVMR-OA	rs112471207	Body mass index (BMI) || id:ukb-b-19953	T	C	0.246601	-0.0110061	1.5e-06
84	ST6_MVMR-OA	rs11259936	Body mass index (BMI) || id:ukb-b-19953	C	A	0.522744	-0.00645459	0.00109999
85	ST6_MVMR-OA	rs112635811	Body mass index (BMI) || id:ukb-b-19953	T	C	0.08446	0.00757451	0.04
86	ST6_MVMR-OA	rs11263719	Body mass index (BMI) || id:ukb-b-19953	T	C	0.469646	0.00997331	5.60003e-07
87	ST6_MVMR-OA	rs113595815	Body mass index (BMI) || id:ukb-b-19953	G	T	0.052302	-0.00659075	0.14
88	ST6_MVMR-OA	rs113624107	Body mass index (BMI) || id:ukb-b-19953	A	G	0.22586	0.0150461	2.1e-10
89	ST6_MVMR-OA	rs113851505	Body mass index (BMI) || id:ukb-b-19953	T	C	0.183957	-0.0107674	2.59998e-05
90	ST6_MVMR-OA	rs11466399	Body mass index (BMI) || id:ukb-b-19953	A	G	0.286919	0.00249181	0.25
91	ST6_MVMR-OA	rs114784809	Body mass index (BMI) || id:ukb-b-19953	A	G	0.025391	0.00300627	0.64
92	ST6_MVMR-OA	rs11553764	Body mass index (BMI) || id:ukb-b-19953	T	C	0.169706	-0.00084313	0.75
93	ST6_MVMR-OA	rs11603984	Body mass index (BMI) || id:ukb-b-19953	T	G	0.13514	-0.0163619	1.6e-08
94	ST6_MVMR-OA	rs116211567	Body mass index (BMI) || id:ukb-b-19953	C	T	0.080896	0.00121392	0.74
95	ST6_MVMR-OA	rs11664106	Body mass index (BMI) || id:ukb-b-19953	T	A	0.374071	0.00846338	5.39995e-05
96	ST6_MVMR-OA	rs11664336	Body mass index (BMI) || id:ukb-b-19953	T	A	0.43458	-0.00524794	0.00860003
97	ST6_MVMR-OA	rs11671106	Body mass index (BMI) || id:ukb-b-19953	T	C	0.354429	0.00349562	0.0920005
98	ST6_MVMR-OA	rs11678288	Body mass index (BMI) || id:ukb-b-19953	A	T	0.588377	0.0035128	0.0810009
99	ST6_MVMR-OA	rs11681299	Body mass index (BMI) || id:ukb-b-19953	T	C	0.28671	-0.00353221	0.1
100	ST6_MVMR-OA	rs11690176	Body mass index (BMI) || id:ukb-b-19953	A	G	0.317896	-0.00240818	0.25
101	ST6_MVMR-OA	rs11691869	Body mass index (BMI) || id:ukb-b-19953	A	C	0.362038	-0.0193158	5.60015e-21
102	ST6_MVMR-OA	rs1169738	Body mass index (BMI) || id:ukb-b-19953	A	G	0.031918	0.0073559	0.19
103	ST6_MVMR-OA	rs11704728	Body mass index (BMI) || id:ukb-b-19953	T	C	0.196352	0.0150223	2e-09
104	ST6_MVMR-OA	rs11708810	Body mass index (BMI) || id:ukb-b-19953	A	T	0.250774	0.000469365	0.84
105	ST6_MVMR-OA	rs11709402	Body mass index (BMI) || id:ukb-b-19953	G	A	0.278732	0.0228192	4.90004e-25
106	ST6_MVMR-OA	rs11710894	Body mass index (BMI) || id:ukb-b-19953	T	C	0.168578	0.00747852	0.00460002
107	ST6_MVMR-OA	rs11711770	Body mass index (BMI) || id:ukb-b-19953	G	A	0.170889	0.00657516	0.012
108	ST6_MVMR-OA	rs11713042	Body mass index (BMI) || id:ukb-b-19953	C	T	0.473772	0.00949503	1.6e-06
109	ST6_MVMR-OA	rs1171614	Body mass index (BMI) || id:ukb-b-19953	C	T	0.769103	0.00315701	0.18
110	ST6_MVMR-OA	rs11720869	Body mass index (BMI) || id:ukb-b-19953	A	G	0.668233	-0.00342558	0.1
111	ST6_MVMR-OA	rs11722554	Body mass index (BMI) || id:ukb-b-19953	A	G	0.037906	0.0156667	0.00239999
112	ST6_MVMR-OA	rs117342986	Body mass index (BMI) || id:ukb-b-19953	T	C	0.026415	0.0365794	1.6e-08
113	ST6_MVMR-OA	rs11743919	Body mass index (BMI) || id:ukb-b-19953	T	C	0.213767	0.0011909	0.62
114	ST6_MVMR-OA	rs11746047	Body mass index (BMI) || id:ukb-b-19953	T	C	0.379838	0.00342872	0.0929994
115	ST6_MVMR-OA	rs11747997	Body mass index (BMI) || id:ukb-b-19953	C	A	0.328764	0.00535197	0.0109999
116	ST6_MVMR-OA	rs11754773	Body mass index (BMI) || id:ukb-b-19953	G	A	0.093346	0.0360121	5.40008e-26
117	ST6_MVMR-OA	rs11774206	Body mass index (BMI) || id:ukb-b-19953	C	T	0.764053	0.00479311	0.0389996
118	ST6_MVMR-OA	rs1178172	Body mass index (BMI) || id:ukb-b-19953	C	T	0.212644	-0.00689069	0.00430002
119	ST6_MVMR-OA	rs117829095	Body mass index (BMI) || id:ukb-b-19953	A	C	0.077907	-0.0113958	0.00239999
120	ST6_MVMR-OA	rs1179947	Body mass index (BMI) || id:ukb-b-19953	A	G	0.782572	-0.0070344	0.00340001
121	ST6_MVMR-OA	rs118173451	Body mass index (BMI) || id:ukb-b-19953	C	T	0.016155	-0.00680942	0.39
122	ST6_MVMR-OA	rs1183668	Body mass index (BMI) || id:ukb-b-19953	G	C	0.370117	-0.0155426	4.30031e-14
123	ST6_MVMR-OA	rs11857726	Body mass index (BMI) || id:ukb-b-19953	A	G	0.379432	0.00513247	0.012
124	ST6_MVMR-OA	rs11877685	Body mass index (BMI) || id:ukb-b-19953	A	G	0.155787	0.00625339	0.0230001
125	ST6_MVMR-OA	rs11898716	Body mass index (BMI) || id:ukb-b-19953	G	A	0.708084	0.00206883	0.34
126	ST6_MVMR-OA	rs11947952	Body mass index (BMI) || id:ukb-b-19953	G	C	0.636141	-0.00509954	0.0129999
127	ST6_MVMR-OA	rs11955153	Body mass index (BMI) || id:ukb-b-19953	C	T	0.23578	6.14307e-05	0.98
128	ST6_MVMR-OA	rs11957435	Body mass index (BMI) || id:ukb-b-19953	C	T	0.209908	-0.0153334	3.79997e-10
129	ST6_MVMR-OA	rs11998884	Body mass index (BMI) || id:ukb-b-19953	T	C	0.061813	-0.0168451	5.1e-05
130	ST6_MVMR-OA	rs12051048	Body mass index (BMI) || id:ukb-b-19953	A	C	0.231903	-0.000239231	0.92
131	ST6_MVMR-OA	rs12088284	Body mass index (BMI) || id:ukb-b-19953	T	C	0.300838	0.0139317	8.9002e-11
132	ST6_MVMR-OA	rs12103006	Body mass index (BMI) || id:ukb-b-19953	G	A	0.56908	0.0099192	6.90001e-07
133	ST6_MVMR-OA	rs12130046	Body mass index (BMI) || id:ukb-b-19953	A	G	0.148503	0.00382026	0.17
134	ST6_MVMR-OA	rs12132534	Body mass index (BMI) || id:ukb-b-19953	G	C	0.142687	0.00115919	0.68
135	ST6_MVMR-OA	rs12140153	Body mass index (BMI) || id:ukb-b-19953	T	G	0.094252	-0.033075	1.20005e-21
136	ST6_MVMR-OA	rs12185993	Body mass index (BMI) || id:ukb-b-19953	A	T	0.226796	-0.0039656	0.0940005
137	ST6_MVMR-OA	rs12209223	Body mass index (BMI) || id:ukb-b-19953	A	C	0.10134	-0.00271551	0.41
138	ST6_MVMR-OA	rs12259464	Body mass index (BMI) || id:ukb-b-19953	A	G	0.48447	0.0130895	4.49987e-11
139	ST6_MVMR-OA	rs12300276	Body mass index (BMI) || id:ukb-b-19953	A	G	0.233931	0.015684	1.99986e-11
140	ST6_MVMR-OA	rs12342779	Body mass index (BMI) || id:ukb-b-19953	G	T	0.201909	0.000474956	0.85
141	ST6_MVMR-OA	rs12348423	Body mass index (BMI) || id:ukb-b-19953	C	A	0.250379	0.00238178	0.3
142	ST6_MVMR-OA	rs12362444	Body mass index (BMI) || id:ukb-b-19953	A	G	0.555993	0.00875455	1.09999e-05
143	ST6_MVMR-OA	rs12452505	Body mass index (BMI) || id:ukb-b-19953	G	C	0.142362	0.00400266	0.16
144	ST6_MVMR-OA	rs12452590	Body mass index (BMI) || id:ukb-b-19953	G	T	0.361746	-0.00428946	0.04
145	ST6_MVMR-OA	rs12459155	Body mass index (BMI) || id:ukb-b-19953	G	C	0.130671	0.00703248	0.017
146	ST6_MVMR-OA	rs12462975	Body mass index (BMI) || id:ukb-b-19953	A	G	0.329692	0.0195822	2.60016e-20
147	ST6_MVMR-OA	rs12466227	Body mass index (BMI) || id:ukb-b-19953	G	A	0.548478	0.00951481	1.6e-06
148	ST6_MVMR-OA	rs12483653	Body mass index (BMI) || id:ukb-b-19953	T	C	0.780559	0.002668	0.27
149	ST6_MVMR-OA	rs12507026	Body mass index (BMI) || id:ukb-b-19953	T	A	0.43475	0.0289896	6.29941e-48
150	ST6_MVMR-OA	rs12517974	Body mass index (BMI) || id:ukb-b-19953	C	A	0.173544	0.0104786	5.69994e-05
151	ST6_MVMR-OA	rs12552167	Body mass index (BMI) || id:ukb-b-19953	T	C	0.284041	-0.00255801	0.24
152	ST6_MVMR-OA	rs12572775	Body mass index (BMI) || id:ukb-b-19953	T	A	0.558604	-0.00671081	0.000739997
153	ST6_MVMR-OA	rs12586289	Body mass index (BMI) || id:ukb-b-19953	T	G	0.569859	-0.00215944	0.28
154	ST6_MVMR-OA	rs12592845	Body mass index (BMI) || id:ukb-b-19953	T	C	0.08987	0.00268852	0.44
155	ST6_MVMR-OA	rs12622270	Body mass index (BMI) || id:ukb-b-19953	C	T	0.167136	0.00246388	0.35
156	ST6_MVMR-OA	rs12645070	Body mass index (BMI) || id:ukb-b-19953	A	G	0.183232	-0.00698144	0.00619998
157	ST6_MVMR-OA	rs12648093	Body mass index (BMI) || id:ukb-b-19953	G	A	0.745476	-0.00377777	0.0959997
158	ST6_MVMR-OA	rs1266876	Body mass index (BMI) || id:ukb-b-19953	T	C	0.349603	0.0140979	1e-11
159	ST6_MVMR-OA	rs12669267	Body mass index (BMI) || id:ukb-b-19953	T	C	0.133098	0.00465561	0.11
160	ST6_MVMR-OA	rs12680342	Body mass index (BMI) || id:ukb-b-19953	G	T	0.229012	-0.0146792	4.20001e-10
161	ST6_MVMR-OA	rs12813930	Body mass index (BMI) || id:ukb-b-19953	C	T	0.203727	0.00380788	0.12
162	ST6_MVMR-OA	rs1285992	Body mass index (BMI) || id:ukb-b-19953	G	A	0.71047	0.0149468	8.00018e-12
163	ST6_MVMR-OA	rs1291066	Body mass index (BMI) || id:ukb-b-19953	C	G	0.808491	0.00805091	0.00140001
164	ST6_MVMR-OA	rs12924101	Body mass index (BMI) || id:ukb-b-19953	C	A	0.186075	-0.00336724	0.18
165	ST6_MVMR-OA	rs12952981	Body mass index (BMI) || id:ukb-b-19953	A	G	0.355364	-0.00423596	0.0409996
166	ST6_MVMR-OA	rs12966785	Body mass index (BMI) || id:ukb-b-19953	A	G	0.38193	0.00611277	0.00269998
167	ST6_MVMR-OA	rs12968652	Body mass index (BMI) || id:ukb-b-19953	A	G	0.398213	0.000714784	0.73
168	ST6_MVMR-OA	rs12982509	Body mass index (BMI) || id:ukb-b-19953	C	T	0.220761	0.00309169	0.2
169	ST6_MVMR-OA	rs12985850	Body mass index (BMI) || id:ukb-b-19953	A	G	0.401067	-0.00328876	0.11
170	ST6_MVMR-OA	rs13007086	Body mass index (BMI) || id:ukb-b-19953	T	A	0.827532	0.0552318	2.49977e-99
171	ST6_MVMR-OA	rs13014796	Body mass index (BMI) || id:ukb-b-19953	A	G	0.169168	-0.00571361	0.0299999
172	ST6_MVMR-OA	rs13041213	Body mass index (BMI) || id:ukb-b-19953	A	T	0.235434	-0.0130439	2.80001e-08
173	ST6_MVMR-OA	rs13102005	Body mass index (BMI) || id:ukb-b-19953	A	T	0.438145	-0.00553587	0.00539995
174	ST6_MVMR-OA	rs13168903	Body mass index (BMI) || id:ukb-b-19953	G	T	0.414797	0.00328101	0.1
175	ST6_MVMR-OA	rs1317867	Body mass index (BMI) || id:ukb-b-19953	G	A	0.511939	-0.0165515	1.20005e-16
176	ST6_MVMR-OA	rs13178887	Body mass index (BMI) || id:ukb-b-19953	C	T	0.38687	0.00269474	0.18
177	ST6_MVMR-OA	rs13179048	Body mass index (BMI) || id:ukb-b-19953	A	C	0.306859	0.0117233	4.30002e-08
178	ST6_MVMR-OA	rs13264909	Body mass index (BMI) || id:ukb-b-19953	T	A	0.428929	-0.0122915	8.19993e-10
179	ST6_MVMR-OA	rs1330199	Body mass index (BMI) || id:ukb-b-19953	T	G	0.483137	-0.0117509	3.29997e-09
180	ST6_MVMR-OA	rs13322435	Body mass index (BMI) || id:ukb-b-19953	G	A	0.40447	-0.0035075	0.0830004
181	ST6_MVMR-OA	rs13334364	Body mass index (BMI) || id:ukb-b-19953	C	T	0.075101	0.0067423	0.0719996
182	ST6_MVMR-OA	rs13406427	Body mass index (BMI) || id:ukb-b-19953	G	C	0.267144	-0.0137909	5.60003e-10
183	ST6_MVMR-OA	rs1352982	Body mass index (BMI) || id:ukb-b-19953	G	A	0.367332	-0.00148953	0.47
184	ST6_MVMR-OA	rs136029	Body mass index (BMI) || id:ukb-b-19953	A	G	0.413611	-0.00564008	0.0051
185	ST6_MVMR-OA	rs138548025	Body mass index (BMI) || id:ukb-b-19953	C	T	0.044953	0.0093875	0.061
186	ST6_MVMR-OA	rs138937927	Body mass index (BMI) || id:ukb-b-19953	T	C	0.025633	0.00897417	0.17
187	ST6_MVMR-OA	rs1393421	Body mass index (BMI) || id:ukb-b-19953	A	G	0.936941	-0.0060835	0.14
188	ST6_MVMR-OA	rs1395602	Body mass index (BMI) || id:ukb-b-19953	C	A	0.484076	0.0115959	5.1e-09
189	ST6_MVMR-OA	rs140182288	Body mass index (BMI) || id:ukb-b-19953	T	C	0.026694	-0.0212247	0.00089
190	ST6_MVMR-OA	rs140753094	Body mass index (BMI) || id:ukb-b-19953	A	C	0.12441	-0.00657807	0.0280001
191	ST6_MVMR-OA	rs1420150	Body mass index (BMI) || id:ukb-b-19953	G	C	0.217171	-0.00135599	0.57
192	ST6_MVMR-OA	rs142190120	Body mass index (BMI) || id:ukb-b-19953	T	C	0.012998	0.0107274	0.23
193	ST6_MVMR-OA	rs143384	Body mass index (BMI) || id:ukb-b-19953	G	A	0.404364	-0.0019116	0.34
194	ST6_MVMR-OA	rs143840904	Body mass index (BMI) || id:ukb-b-19953	T	C	0.019762	0.0086466	0.24
195	ST6_MVMR-OA	rs1441098	Body mass index (BMI) || id:ukb-b-19953	T	A	0.544412	-0.0126563	1.79999e-10
196	ST6_MVMR-OA	rs1441264	Body mass index (BMI) || id:ukb-b-19953	A	G	0.593681	0.0179033	3.40017e-18
197	ST6_MVMR-OA	rs144351518	Body mass index (BMI) || id:ukb-b-19953	G	A	0.032687	0.0122652	0.0340001
198	ST6_MVMR-OA	rs1443536	Body mass index (BMI) || id:ukb-b-19953	G	A	0.304948	-0.00315849	0.14
199	ST6_MVMR-OA	rs1443930	Body mass index (BMI) || id:ukb-b-19953	G	T	0.663794	-0.00383487	0.0759994
200	ST6_MVMR-OA	rs1458156	Body mass index (BMI) || id:ukb-b-19953	T	C	0.488431	0.014075	1.20005e-12
201	ST6_MVMR-OA	rs145873050	Body mass index (BMI) || id:ukb-b-19953	T	G	0.026993	0.00549034	0.37
202	ST6_MVMR-OA	rs146381464	Body mass index (BMI) || id:ukb-b-19953	A	C	0.022985	-0.0177994	0.00739997
203	ST6_MVMR-OA	rs1467847	Body mass index (BMI) || id:ukb-b-19953	C	G	0.565774	-0.00349486	0.0810009
204	ST6_MVMR-OA	rs1468177	Body mass index (BMI) || id:ukb-b-19953	C	T	0.361211	0.000249312	0.9
205	ST6_MVMR-OA	rs146851424	Body mass index (BMI) || id:ukb-b-19953	C	A	0.021614	0.00428521	0.53
206	ST6_MVMR-OA	rs147110934	Body mass index (BMI) || id:ukb-b-19953	T	G	0.024308	0.0177169	0.00580003
207	ST6_MVMR-OA	rs147176253	Body mass index (BMI) || id:ukb-b-19953	A	G	0.063613	0.0112112	0.00669993
208	ST6_MVMR-OA	rs1472565	Body mass index (BMI) || id:ukb-b-19953	C	T	0.467072	0.00583784	0.00309999
209	ST6_MVMR-OA	rs1474647	Body mass index (BMI) || id:ukb-b-19953	T	C	0.551076	-0.00224588	0.26
210	ST6_MVMR-OA	rs147472851	Body mass index (BMI) || id:ukb-b-19953	A	G	0.257209	0.0047601	0.0369999
211	ST6_MVMR-OA	rs1490384	Body mass index (BMI) || id:ukb-b-19953	T	C	0.50008	-0.00792565	5.99998e-05
212	ST6_MVMR-OA	rs1490819	Body mass index (BMI) || id:ukb-b-19953	T	C	0.162069	-0.00872104	0.0012
213	ST6_MVMR-OA	rs149290349	Body mass index (BMI) || id:ukb-b-19953	A	G	0.074703	0.000414889	0.91
214	ST6_MVMR-OA	rs149802978	Body mass index (BMI) || id:ukb-b-19953	G	C	0.052508	-0.000614075	0.89
215	ST6_MVMR-OA	rs149840699	Body mass index (BMI) || id:ukb-b-19953	A	G	0.079256	-0.00607855	0.1
216	ST6_MVMR-OA	rs150095746	Body mass index (BMI) || id:ukb-b-19953	G	A	0.02931	0.00408322	0.5
217	ST6_MVMR-OA	rs151123887	Body mass index (BMI) || id:ukb-b-19953	A	G	0.022539	0.0119974	0.0860003
218	ST6_MVMR-OA	rs1514134	Body mass index (BMI) || id:ukb-b-19953	C	T	0.385045	0.00384458	0.0580003
219	ST6_MVMR-OA	rs1524065	Body mass index (BMI) || id:ukb-b-19953	A	C	0.653507	-0.00100836	0.630001
220	ST6_MVMR-OA	rs1531851	Body mass index (BMI) || id:ukb-b-19953	C	T	0.261302	0.00376241	0.0940005
221	ST6_MVMR-OA	rs1545552	Body mass index (BMI) || id:ukb-b-19953	G	A	0.708714	0.000473607	0.83
222	ST6_MVMR-OA	rs156201	Body mass index (BMI) || id:ukb-b-19953	C	G	0.753455	0.0131899	8.30004e-09
223	ST6_MVMR-OA	rs1563387	Body mass index (BMI) || id:ukb-b-19953	T	G	0.379582	-0.00609156	0.00309999
224	ST6_MVMR-OA	rs1573891	Body mass index (BMI) || id:ukb-b-19953	C	G	0.158552	0.00206079	0.450001
225	ST6_MVMR-OA	rs1574220	Body mass index (BMI) || id:ukb-b-19953	C	T	0.080917	0.00330854	0.37
226	ST6_MVMR-OA	rs1593071	Body mass index (BMI) || id:ukb-b-19953	C	A	0.452829	-0.0015778	0.43
227	ST6_MVMR-OA	rs1599473	Body mass index (BMI) || id:ukb-b-19953	T	G	0.243611	-0.000753125	0.74
228	ST6_MVMR-OA	rs165656	Body mass index (BMI) || id:ukb-b-19953	C	G	0.517347	0.0108679	5.30005e-08
229	ST6_MVMR-OA	rs16824590	Body mass index (BMI) || id:ukb-b-19953	A	G	0.114171	0.0134608	1.29999e-05
230	ST6_MVMR-OA	rs16905189	Body mass index (BMI) || id:ukb-b-19953	G	C	0.366783	-0.00450335	0.0290001
231	ST6_MVMR-OA	rs16942323	Body mass index (BMI) || id:ukb-b-19953	C	T	0.026904	0.015643	0.0109999
232	ST6_MVMR-OA	rs16951879	Body mass index (BMI) || id:ukb-b-19953	T	C	0.01993	0.006812	0.34
233	ST6_MVMR-OA	rs17034560	Body mass index (BMI) || id:ukb-b-19953	A	G	0.037119	-0.00689263	0.19
234	ST6_MVMR-OA	rs17038164	Body mass index (BMI) || id:ukb-b-19953	C	T	0.256802	0.0122286	5.69994e-08
235	ST6_MVMR-OA	rs17038954	Body mass index (BMI) || id:ukb-b-19953	T	C	0.062863	-0.0136975	0.000779992
236	ST6_MVMR-OA	rs17148514	Body mass index (BMI) || id:ukb-b-19953	T	C	0.24169	0.00879544	0.00015
237	ST6_MVMR-OA	rs17157112	Body mass index (BMI) || id:ukb-b-19953	G	T	0.47063	0.0013132	0.51
238	ST6_MVMR-OA	rs17197114	Body mass index (BMI) || id:ukb-b-19953	C	T	0.177065	0.00436334	0.0949992
239	ST6_MVMR-OA	rs172179	Body mass index (BMI) || id:ukb-b-19953	C	G	0.591882	-0.00259345	0.2
240	ST6_MVMR-OA	rs17218879	Body mass index (BMI) || id:ukb-b-19953	G	C	0.33868	0.0126549	1.6e-09
241	ST6_MVMR-OA	rs1729090	Body mass index (BMI) || id:ukb-b-19953	T	C	0.385015	0.0043019	0.0350002
242	ST6_MVMR-OA	rs1730040	Body mass index (BMI) || id:ukb-b-19953	G	A	0.415772	-0.0126592	2.5e-10
243	ST6_MVMR-OA	rs17357954	Body mass index (BMI) || id:ukb-b-19953	T	G	0.219497	0.00431122	0.0700003
244	ST6_MVMR-OA	rs17400325	Body mass index (BMI) || id:ukb-b-19953	C	T	0.041563	-0.00305486	0.54
245	ST6_MVMR-OA	rs17409588	Body mass index (BMI) || id:ukb-b-19953	C	T	0.317748	-0.000291348	0.89
246	ST6_MVMR-OA	rs1741344	Body mass index (BMI) || id:ukb-b-19953	T	C	0.634539	0.00351289	0.0879995
247	ST6_MVMR-OA	rs174529	Body mass index (BMI) || id:ukb-b-19953	C	T	0.373669	0.00387746	0.0580003
248	ST6_MVMR-OA	rs17454369	Body mass index (BMI) || id:ukb-b-19953	C	G	0.055529	0.00566181	0.19
249	ST6_MVMR-OA	rs17472816	Body mass index (BMI) || id:ukb-b-19953	G	A	0.055959	-0.00117313	0.79
250	ST6_MVMR-OA	rs17511102	Body mass index (BMI) || id:ukb-b-19953	T	A	0.089073	-0.00997125	0.004
251	ST6_MVMR-OA	rs17770336	Body mass index (BMI) || id:ukb-b-19953	T	C	0.322437	0.0242931	1.29987e-30
252	ST6_MVMR-OA	rs17800727	Body mass index (BMI) || id:ukb-b-19953	G	A	0.300415	0.00462167	0.032
253	ST6_MVMR-OA	rs17814208	Body mass index (BMI) || id:ukb-b-19953	G	A	0.243806	0.0139617	1.29999e-09
254	ST6_MVMR-OA	rs1793636	Body mass index (BMI) || id:ukb-b-19953	C	G	0.309144	-0.0133343	4.70002e-10
255	ST6_MVMR-OA	rs184090834	Body mass index (BMI) || id:ukb-b-19953	A	T	0.014748	0.0199732	0.021
256	ST6_MVMR-OA	rs1863758	Body mass index (BMI) || id:ukb-b-19953	G	A	0.702878	-0.000147083	0.95
257	ST6_MVMR-OA	rs1867780	Body mass index (BMI) || id:ukb-b-19953	G	C	0.278153	0.00597999	0.00680002
258	ST6_MVMR-OA	rs1875969	Body mass index (BMI) || id:ukb-b-19953	C	G	0.417205	-0.00209193	0.3
259	ST6_MVMR-OA	rs1884897	Body mass index (BMI) || id:ukb-b-19953	G	A	0.627378	0.020001	2.29985e-22
260	ST6_MVMR-OA	rs188571030	Body mass index (BMI) || id:ukb-b-19953	T	C	0.009829	-0.0257217	0.017
261	ST6_MVMR-OA	rs1910252	Body mass index (BMI) || id:ukb-b-19953	T	C	0.167542	0.00510837	0.0539995
262	ST6_MVMR-OA	rs1952256	Body mass index (BMI) || id:ukb-b-19953	G	A	0.344977	-0.00414017	0.0460002
263	ST6_MVMR-OA	rs1962482	Body mass index (BMI) || id:ukb-b-19953	T	G	0.167638	0.00121605	0.649999
264	ST6_MVMR-OA	rs1984119	Body mass index (BMI) || id:ukb-b-19953	C	T	0.255634	0.00438241	0.0560003
265	ST6_MVMR-OA	rs1985278	Body mass index (BMI) || id:ukb-b-19953	T	G	0.390854	0.0046286	0.0230001
266	ST6_MVMR-OA	rs1985299	Body mass index (BMI) || id:ukb-b-19953	G	A	0.501887	-0.0100655	4.49997e-07
267	ST6_MVMR-OA	rs1990657	Body mass index (BMI) || id:ukb-b-19953	C	T	0.428258	0.00265216	0.18
268	ST6_MVMR-OA	rs1996711	Body mass index (BMI) || id:ukb-b-19953	C	T	0.493559	-0.00327012	0.0980009
269	ST6_MVMR-OA	rs2006122	Body mass index (BMI) || id:ukb-b-19953	T	A	0.270177	-0.00995795	8.70001e-06
270	ST6_MVMR-OA	rs2034395	Body mass index (BMI) || id:ukb-b-19953	T	G	0.167955	0.0033858	0.2
271	ST6_MVMR-OA	rs2035901	Body mass index (BMI) || id:ukb-b-19953	G	A	0.468321	0.000676776	0.73
272	ST6_MVMR-OA	rs2061708	Body mass index (BMI) || id:ukb-b-19953	C	G	0.588886	0.00292537	0.15
273	ST6_MVMR-OA	rs2065036	Body mass index (BMI) || id:ukb-b-19953	T	C	0.651038	0.00138723	0.51
274	ST6_MVMR-OA	rs2072346	Body mass index (BMI) || id:ukb-b-19953	T	C	0.809572	0.0153202	1.09999e-09
275	ST6_MVMR-OA	rs2093210	Body mass index (BMI) || id:ukb-b-19953	T	C	0.607413	-0.00553563	0.00629999
276	ST6_MVMR-OA	rs2099333	Body mass index (BMI) || id:ukb-b-19953	T	C	0.178746	0.0114247	1e-05
277	ST6_MVMR-OA	rs2110748	Body mass index (BMI) || id:ukb-b-19953	A	C	0.977874	0.0255456	0.000140001
278	ST6_MVMR-OA	rs2119753	Body mass index (BMI) || id:ukb-b-19953	G	A	0.390178	-0.00943197	3.29997e-06
279	ST6_MVMR-OA	rs2151248	Body mass index (BMI) || id:ukb-b-19953	C	G	0.730665	-0.00452399	0.0420001
280	ST6_MVMR-OA	rs215226	Body mass index (BMI) || id:ukb-b-19953	G	A	0.403882	-0.00281688	0.16
281	ST6_MVMR-OA	rs2157323	Body mass index (BMI) || id:ukb-b-19953	C	T	0.732521	-0.0016354	0.46
282	ST6_MVMR-OA	rs2181834	Body mass index (BMI) || id:ukb-b-19953	T	G	0.550242	0.0081908	3.79997e-05
283	ST6_MVMR-OA	rs219162	Body mass index (BMI) || id:ukb-b-19953	G	C	0.672356	-0.00309842	0.14
284	ST6_MVMR-OA	rs2194411	Body mass index (BMI) || id:ukb-b-19953	A	G	0.128423	0.000642545	0.83
285	ST6_MVMR-OA	rs2219320	Body mass index (BMI) || id:ukb-b-19953	C	T	0.253879	0.00449945	0.0470002
286	ST6_MVMR-OA	rs2229094	Body mass index (BMI) || id:ukb-b-19953	C	T	0.254518	0.00568885	0.012
287	ST6_MVMR-OA	rs2239748	Body mass index (BMI) || id:ukb-b-19953	T	C	0.361081	-0.0164103	1.80011e-15
288	ST6_MVMR-OA	rs2240169	Body mass index (BMI) || id:ukb-b-19953	T	C	0.337211	0.000300706	0.89
289	ST6_MVMR-OA	rs2270894	Body mass index (BMI) || id:ukb-b-19953	G	C	0.203223	-0.00372322	0.14
290	ST6_MVMR-OA	rs2276190	Body mass index (BMI) || id:ukb-b-19953	A	G	0.277366	0.0137542	5.30005e-10
291	ST6_MVMR-OA	rs227745	Body mass index (BMI) || id:ukb-b-19953	A	T	0.270425	-0.00384117	0.0850002
292	ST6_MVMR-OA	rs228279	Body mass index (BMI) || id:ukb-b-19953	C	T	0.226835	0.000218042	0.93
293	ST6_MVMR-OA	rs2290154	Body mass index (BMI) || id:ukb-b-19953	C	T	0.358305	0.00421147	0.0420001
294	ST6_MVMR-OA	rs2302580	Body mass index (BMI) || id:ukb-b-19953	T	C	0.420763	0.00755768	0.00017
295	ST6_MVMR-OA	rs2303597	Body mass index (BMI) || id:ukb-b-19953	C	T	0.70585	0.00429205	0.0479999
296	ST6_MVMR-OA	rs2305141	Body mass index (BMI) || id:ukb-b-19953	G	A	0.595999	0.00207964	0.3
297	ST6_MVMR-OA	rs2307111	Body mass index (BMI) || id:ukb-b-19953	C	T	0.395025	-0.0280042	1.29987e-43
298	ST6_MVMR-OA	rs2326181	Body mass index (BMI) || id:ukb-b-19953	T	C	0.498775	-0.00204352	0.3
299	ST6_MVMR-OA	rs235763	Body mass index (BMI) || id:ukb-b-19953	C	T	0.402451	0.000708981	0.73
300	ST6_MVMR-OA	rs2378788	Body mass index (BMI) || id:ukb-b-19953	G	A	0.733287	0.00196808	0.38
301	ST6_MVMR-OA	rs2384145	Body mass index (BMI) || id:ukb-b-19953	C	G	0.413781	-0.00850848	2.1e-05
302	ST6_MVMR-OA	rs2396625	Body mass index (BMI) || id:ukb-b-19953	A	T	0.421331	-0.018919	5.60015e-21
303	ST6_MVMR-OA	rs2410728	Body mass index (BMI) || id:ukb-b-19953	G	C	0.758962	-0.00362512	0.12
304	ST6_MVMR-OA	rs2427312	Body mass index (BMI) || id:ukb-b-19953	T	C	0.200175	0.000949168	0.7
305	ST6_MVMR-OA	rs244711	Body mass index (BMI) || id:ukb-b-19953	T	C	0.685881	-0.00676368	0.00309999
306	ST6_MVMR-OA	rs246185	Body mass index (BMI) || id:ukb-b-19953	C	T	0.322541	-0.00326441	0.13
307	ST6_MVMR-OA	rs2475314	Body mass index (BMI) || id:ukb-b-19953	A	G	0.600672	0.00659735	0.00109999
308	ST6_MVMR-OA	rs2512892	Body mass index (BMI) || id:ukb-b-19953	C	T	0.566085	0.0129468	9.20026e-11
309	ST6_MVMR-OA	rs2513299	Body mass index (BMI) || id:ukb-b-19953	T	C	0.846404	0.00901112	0.00109999
310	ST6_MVMR-OA	rs2527166	Body mass index (BMI) || id:ukb-b-19953	T	C	0.797442	0.000775888	0.75
311	ST6_MVMR-OA	rs2545101	Body mass index (BMI) || id:ukb-b-19953	T	C	0.209346	0.00734622	0.0025
312	ST6_MVMR-OA	rs2568958	Body mass index (BMI) || id:ukb-b-19953	A	G	0.603656	0.0222928	1.59993e-28
313	ST6_MVMR-OA	rs2570515	Body mass index (BMI) || id:ukb-b-19953	T	C	0.741639	0.00767664	0.000700003
314	ST6_MVMR-OA	rs2577955	Body mass index (BMI) || id:ukb-b-19953	T	C	0.802789	-0.0132467	1e-07
315	ST6_MVMR-OA	rs2592831	Body mass index (BMI) || id:ukb-b-19953	C	T	0.335228	0.00264208	0.21
316	ST6_MVMR-OA	rs2595508	Body mass index (BMI) || id:ukb-b-19953	G	A	0.233232	0.00246145	0.29
317	ST6_MVMR-OA	rs2610986	Body mass index (BMI) || id:ukb-b-19953	T	C	0.655461	0.00327136	0.13
318	ST6_MVMR-OA	rs2613946	Body mass index (BMI) || id:ukb-b-19953	G	A	0.368213	-0.000363624	0.86
319	ST6_MVMR-OA	rs261532	Body mass index (BMI) || id:ukb-b-19953	T	G	0.293219	0.00638451	0.00329997
320	ST6_MVMR-OA	rs264766	Body mass index (BMI) || id:ukb-b-19953	C	T	0.671466	0.00254582	0.23
321	ST6_MVMR-OA	rs2648725	Body mass index (BMI) || id:ukb-b-19953	A	T	0.213196	-0.0103952	1.7e-05
322	ST6_MVMR-OA	rs2654969	Body mass index (BMI) || id:ukb-b-19953	G	A	0.77018	2.41331e-05	0.99
323	ST6_MVMR-OA	rs2663335	Body mass index (BMI) || id:ukb-b-19953	T	A	0.193035	0.00153758	0.54
324	ST6_MVMR-OA	rs2675228	Body mass index (BMI) || id:ukb-b-19953	T	C	0.903862	0.00674742	0.0449997
325	ST6_MVMR-OA	rs2678204	Body mass index (BMI) || id:ukb-b-19953	G	T	0.340162	0.024161	3.80014e-31
326	ST6_MVMR-OA	rs2697546	Body mass index (BMI) || id:ukb-b-19953	G	A	0.677785	0.00266021	0.21
327	ST6_MVMR-OA	rs2715094	Body mass index (BMI) || id:ukb-b-19953	A	G	0.74679	-0.00217309	0.34
328	ST6_MVMR-OA	rs2724616	Body mass index (BMI) || id:ukb-b-19953	G	A	0.645161	0.000192381	0.93
329	ST6_MVMR-OA	rs2732744	Body mass index (BMI) || id:ukb-b-19953	C	T	0.234171	0.00281776	0.23
330	ST6_MVMR-OA	rs273974	Body mass index (BMI) || id:ukb-b-19953	T	C	0.482493	-0.000405951	0.84
331	ST6_MVMR-OA	rs2741311	Body mass index (BMI) || id:ukb-b-19953	C	T	0.921466	0.012027	0.00109999
332	ST6_MVMR-OA	rs2746026	Body mass index (BMI) || id:ukb-b-19953	T	C	0.402476	-0.00308741	0.13
333	ST6_MVMR-OA	rs274668	Body mass index (BMI) || id:ukb-b-19953	T	C	0.67573	-0.00507314	0.016
334	ST6_MVMR-OA	rs2755237	Body mass index (BMI) || id:ukb-b-19953	C	A	0.149361	0.0040107	0.15
335	ST6_MVMR-OA	rs2763263	Body mass index (BMI) || id:ukb-b-19953	A	T	0.244649	0.00510119	0.0280001
336	ST6_MVMR-OA	rs2780226	Body mass index (BMI) || id:ukb-b-19953	T	C	0.910397	0.00359542	0.3
337	ST6_MVMR-OA	rs2789514	Body mass index (BMI) || id:ukb-b-19953	A	G	0.867947	-0.00575606	0.051
338	ST6_MVMR-OA	rs2802295	Body mass index (BMI) || id:ukb-b-19953	G	A	0.626111	0.0172927	2.49977e-17
339	ST6_MVMR-OA	rs2808290	Body mass index (BMI) || id:ukb-b-19953	T	C	0.502527	-0.00141935	0.47
340	ST6_MVMR-OA	rs2812237	Body mass index (BMI) || id:ukb-b-19953	A	G	0.16121	-0.000290376	0.91
341	ST6_MVMR-OA	rs2830581	Body mass index (BMI) || id:ukb-b-19953	A	G	0.159816	0.00549903	0.0420001
342	ST6_MVMR-OA	rs2837996	Body mass index (BMI) || id:ukb-b-19953	C	T	0.651408	0.0126647	1.09999e-09
343	ST6_MVMR-OA	rs28481863	Body mass index (BMI) || id:ukb-b-19953	A	G	0.80627	0.00470755	0.0599998
344	ST6_MVMR-OA	rs28503877	Body mass index (BMI) || id:ukb-b-19953	G	C	0.272562	-0.00402198	0.0710003
345	ST6_MVMR-OA	rs285187	Body mass index (BMI) || id:ukb-b-19953	A	G	0.873169	-0.00369755	0.21
346	ST6_MVMR-OA	rs28576486	Body mass index (BMI) || id:ukb-b-19953	A	G	0.48416	-0.000910593	0.649999
347	ST6_MVMR-OA	rs28625289	Body mass index (BMI) || id:ukb-b-19953	T	A	0.820113	0.00386474	0.13
348	ST6_MVMR-OA	rs28682325	Body mass index (BMI) || id:ukb-b-19953	C	T	0.041912	0.0057745	0.24
349	ST6_MVMR-OA	rs28701981	Body mass index (BMI) || id:ukb-b-19953	C	T	0.349794	-0.00566571	0.00649995
350	ST6_MVMR-OA	rs2871960	Body mass index (BMI) || id:ukb-b-19953	C	A	0.444643	0.00149853	0.450001
351	ST6_MVMR-OA	rs28757157	Body mass index (BMI) || id:ukb-b-19953	T	C	0.043327	0.00150103	0.760001
352	ST6_MVMR-OA	rs28929474	Body mass index (BMI) || id:ukb-b-19953	T	C	0.019763	-0.0273263	0.00012
353	ST6_MVMR-OA	rs2897968	Body mass index (BMI) || id:ukb-b-19953	A	G	0.607062	0.0076581	0.00016
354	ST6_MVMR-OA	rs2925155	Body mass index (BMI) || id:ukb-b-19953	T	C	0.261231	0.00678077	0.00280001
355	ST6_MVMR-OA	rs2993548	Body mass index (BMI) || id:ukb-b-19953	G	C	0.013817	0.00636859	0.450001
356	ST6_MVMR-OA	rs3020407	Body mass index (BMI) || id:ukb-b-19953	A	G	0.680894	0.000102346	0.96
357	ST6_MVMR-OA	rs3020623	Body mass index (BMI) || id:ukb-b-19953	A	G	0.369305	-0.00347275	0.0929994
358	ST6_MVMR-OA	rs310585	Body mass index (BMI) || id:ukb-b-19953	C	T	0.528103	-0.00639508	0.00140001
359	ST6_MVMR-OA	rs310796	Body mass index (BMI) || id:ukb-b-19953	T	G	0.680942	0.00438333	0.0389996
360	ST6_MVMR-OA	rs3116168	Body mass index (BMI) || id:ukb-b-19953	C	T	0.718818	-0.00673311	0.0021
361	ST6_MVMR-OA	rs3118906	Body mass index (BMI) || id:ukb-b-19953	A	G	0.27829	0.00186475	0.4
362	ST6_MVMR-OA	rs332194	Body mass index (BMI) || id:ukb-b-19953	C	T	0.799871	0.00217898	0.38
363	ST6_MVMR-OA	rs34074573	Body mass index (BMI) || id:ukb-b-19953	G	A	0.162415	0.00817452	0.00230001
364	ST6_MVMR-OA	rs34118426	Body mass index (BMI) || id:ukb-b-19953	G	A	0.304409	0.00281874	0.19
365	ST6_MVMR-OA	rs34223321	Body mass index (BMI) || id:ukb-b-19953	A	C	0.300072	0.00683825	0.0015
366	ST6_MVMR-OA	rs34454426	Body mass index (BMI) || id:ukb-b-19953	A	G	0.049442	0.0101248	0.0259998
367	ST6_MVMR-OA	rs34517439	Body mass index (BMI) || id:ukb-b-19953	A	C	0.121787	0.038848	3.59998e-37
368	ST6_MVMR-OA	rs34544557	Body mass index (BMI) || id:ukb-b-19953	T	C	0.454435	-0.00471194	0.0179999
369	ST6_MVMR-OA	rs34587452	Body mass index (BMI) || id:ukb-b-19953	C	G	0.215176	-0.00114279	0.630001
370	ST6_MVMR-OA	rs34594435	Body mass index (BMI) || id:ukb-b-19953	T	C	0.195582	0.0102125	4.20001e-05
373	ST6_MVMR-OA	rs34776209	Body mass index (BMI) || id:ukb-b-19953	T	C	0.247544	0.00187136	0.41
374	ST6_MVMR-OA	rs34831515	Body mass index (BMI) || id:ukb-b-19953	T	C	0.231823	0.00351374	0.14
375	ST6_MVMR-OA	rs34849253	Body mass index (BMI) || id:ukb-b-19953	A	G	0.321525	-0.000199791	0.93
376	ST6_MVMR-OA	rs34958982	Body mass index (BMI) || id:ukb-b-19953	C	T	0.350243	0.0233344	1.50003e-29
377	ST6_MVMR-OA	rs34970912	Body mass index (BMI) || id:ukb-b-19953	G	C	0.033231	0.00778751	0.16
378	ST6_MVMR-OA	rs35130225	Body mass index (BMI) || id:ukb-b-19953	A	G	0.540623	-0.0061906	0.00179999
379	ST6_MVMR-OA	rs351373	Body mass index (BMI) || id:ukb-b-19953	T	G	0.377134	-0.000231657	0.91
380	ST6_MVMR-OA	rs35307904	Body mass index (BMI) || id:ukb-b-19953	A	G	0.122464	0.00625406	0.0389996
381	ST6_MVMR-OA	rs35348430	Body mass index (BMI) || id:ukb-b-19953	G	A	0.143066	0.000869623	0.760001
382	ST6_MVMR-OA	rs35628589	Body mass index (BMI) || id:ukb-b-19953	T	C	0.070293	-0.0115633	0.00430002
383	ST6_MVMR-OA	rs35697587	Body mass index (BMI) || id:ukb-b-19953	A	G	0.508121	-0.0164677	9.20026e-17
384	ST6_MVMR-OA	rs35756741	Body mass index (BMI) || id:ukb-b-19953	T	C	0.092338	0.00521745	0.13
385	ST6_MVMR-OA	rs35874463	Body mass index (BMI) || id:ukb-b-19953	G	A	0.057664	-0.00840132	0.0479999
386	ST6_MVMR-OA	rs35917062	Body mass index (BMI) || id:ukb-b-19953	A	G	0.107078	0.00666386	0.0359998
387	ST6_MVMR-OA	rs35954730	Body mass index (BMI) || id:ukb-b-19953	A	G	0.289552	0.00917554	2.69998e-05
388	ST6_MVMR-OA	rs35990522	Body mass index (BMI) || id:ukb-b-19953	A	T	0.074818	0.00280427	0.46
389	ST6_MVMR-OA	rs36061954	Body mass index (BMI) || id:ukb-b-19953	T	C	0.398747	0.0128445	2e-10
390	ST6_MVMR-OA	rs36226649	Body mass index (BMI) || id:ukb-b-19953	C	T	0.066557	-0.00697161	0.0790005
391	ST6_MVMR-OA	rs365352	Body mass index (BMI) || id:ukb-b-19953	A	G	0.24435	-0.0128676	2e-08
392	ST6_MVMR-OA	rs3751921	Body mass index (BMI) || id:ukb-b-19953	G	A	0.415937	-0.00253094	0.21
393	ST6_MVMR-OA	rs3771382	Body mass index (BMI) || id:ukb-b-19953	G	C	0.571145	0.00197632	0.32
394	ST6_MVMR-OA	rs3790086	Body mass index (BMI) || id:ukb-b-19953	G	C	0.45463	0.019693	3.90032e-23
395	ST6_MVMR-OA	rs3795949	Body mass index (BMI) || id:ukb-b-19953	A	C	0.483126	-0.00505628	0.01
396	ST6_MVMR-OA	rs37978	Body mass index (BMI) || id:ukb-b-19953	G	A	0.488784	-0.00469236	0.0179999
397	ST6_MVMR-OA	rs3807945	Body mass index (BMI) || id:ukb-b-19953	A	G	0.47429	-0.00384323	0.0519996
398	ST6_MVMR-OA	rs3812163	Body mass index (BMI) || id:ukb-b-19953	T	A	0.468528	-0.0027933	0.16
399	ST6_MVMR-OA	rs3814883	Body mass index (BMI) || id:ukb-b-19953	T	C	0.482402	0.0240107	1e-33
400	ST6_MVMR-OA	rs3821156	Body mass index (BMI) || id:ukb-b-19953	G	A	0.402281	-0.0054081	0.00749998
401	ST6_MVMR-OA	rs3866205	Body mass index (BMI) || id:ukb-b-19953	T	A	0.862619	-0.000606865	0.83
402	ST6_MVMR-OA	rs4055791	Body mass index (BMI) || id:ukb-b-19953	T	C	0.416804	-0.0178082	7.39946e-19
403	ST6_MVMR-OA	rs4072917	Body mass index (BMI) || id:ukb-b-19953	A	G	0.474267	0.012437	4e-10
404	ST6_MVMR-OA	rs41271299	Body mass index (BMI) || id:ukb-b-19953	T	C	0.051254	-0.00376859	0.4
405	ST6_MVMR-OA	rs418280	Body mass index (BMI) || id:ukb-b-19953	C	G	0.537284	-0.00598372	0.00259998
406	ST6_MVMR-OA	rs42039	Body mass index (BMI) || id:ukb-b-19953	T	C	0.244303	0.0010298	0.649999
407	ST6_MVMR-OA	rs4239436	Body mass index (BMI) || id:ukb-b-19953	G	A	0.78906	-0.00192505	0.43
408	ST6_MVMR-OA	rs4252548	Body mass index (BMI) || id:ukb-b-19953	T	C	0.021907	0.0156559	0.02
409	ST6_MVMR-OA	rs4261944	Body mass index (BMI) || id:ukb-b-19953	G	T	0.364935	0.0138553	1.59993e-11
410	ST6_MVMR-OA	rs4287972	Body mass index (BMI) || id:ukb-b-19953	T	C	0.498266	-0.000484244	0.81
411	ST6_MVMR-OA	rs4291276	Body mass index (BMI) || id:ukb-b-19953	G	A	0.765573	-0.000861435	0.709999
412	ST6_MVMR-OA	rs4293126	Body mass index (BMI) || id:ukb-b-19953	A	G	0.484208	-0.00349234	0.0790005
413	ST6_MVMR-OA	rs429343	Body mass index (BMI) || id:ukb-b-19953	G	A	0.576573	-0.0173795	3.29989e-18
414	ST6_MVMR-OA	rs4302014	Body mass index (BMI) || id:ukb-b-19953	C	G	0.507984	0.00226991	0.25
415	ST6_MVMR-OA	rs4339935	Body mass index (BMI) || id:ukb-b-19953	T	G	0.484401	-0.00165994	0.4
416	ST6_MVMR-OA	rs4361209	Body mass index (BMI) || id:ukb-b-19953	G	A	0.222761	-0.00364118	0.13
417	ST6_MVMR-OA	rs4401680	Body mass index (BMI) || id:ukb-b-19953	G	T	0.782243	0.000404784	0.87
418	ST6_MVMR-OA	rs4421120	Body mass index (BMI) || id:ukb-b-19953	A	G	0.1605	-0.00895641	0.000879995
419	ST6_MVMR-OA	rs4469245	Body mass index (BMI) || id:ukb-b-19953	T	A	0.662735	-0.0117472	1.89998e-08
420	ST6_MVMR-OA	rs4477562	Body mass index (BMI) || id:ukb-b-19953	T	C	0.128644	0.0296118	2.90001e-23
421	ST6_MVMR-OA	rs4541010	Body mass index (BMI) || id:ukb-b-19953	C	T	0.450231	-0.00100539	0.61
422	ST6_MVMR-OA	rs45446698	Body mass index (BMI) || id:ukb-b-19953	G	T	0.041874	-0.0287144	5.99998e-09
423	ST6_MVMR-OA	rs4545829	Body mass index (BMI) || id:ukb-b-19953	A	G	0.564369	-0.00291515	0.15
424	ST6_MVMR-OA	rs45474992	Body mass index (BMI) || id:ukb-b-19953	T	C	0.036158	-0.0267121	6.29999e-07
425	ST6_MVMR-OA	rs45478299	Body mass index (BMI) || id:ukb-b-19953	A	G	0.180988	-0.00312596	0.22
426	ST6_MVMR-OA	rs45601237	Body mass index (BMI) || id:ukb-b-19953	A	G	0.327661	-0.00108397	0.61
427	ST6_MVMR-OA	rs4589131	Body mass index (BMI) || id:ukb-b-19953	G	T	0.590587	-0.00908262	5.80003e-06
428	ST6_MVMR-OA	rs4658403	Body mass index (BMI) || id:ukb-b-19953	T	C	0.833659	-0.0188877	1e-12
429	ST6_MVMR-OA	rs4720831	Body mass index (BMI) || id:ukb-b-19953	A	G	0.574634	-0.00315875	0.11
430	ST6_MVMR-OA	rs4723399	Body mass index (BMI) || id:ukb-b-19953	C	G	0.387636	0.00270194	0.18
431	ST6_MVMR-OA	rs4735769	Body mass index (BMI) || id:ukb-b-19953	C	A	0.285576	0.000479649	0.83
432	ST6_MVMR-OA	rs4756786	Body mass index (BMI) || id:ukb-b-19953	A	C	0.311753	-0.00356012	0.0949992
433	ST6_MVMR-OA	rs4788891	Body mass index (BMI) || id:ukb-b-19953	G	A	0.834679	-0.00224451	0.4
434	ST6_MVMR-OA	rs4814656	Body mass index (BMI) || id:ukb-b-19953	A	G	0.436639	0.00170543	0.39
435	ST6_MVMR-OA	rs483465	Body mass index (BMI) || id:ukb-b-19953	G	A	0.749315	0.0186142	3.10027e-16
436	ST6_MVMR-OA	rs484455	Body mass index (BMI) || id:ukb-b-19953	A	G	0.48144	-0.0103025	2.1e-07
437	ST6_MVMR-OA	rs4858940	Body mass index (BMI) || id:ukb-b-19953	C	T	0.885569	0.0229281	1.39991e-13
438	ST6_MVMR-OA	rs4865956	Body mass index (BMI) || id:ukb-b-19953	A	T	0.696521	0.00713269	0.000940005
439	ST6_MVMR-OA	rs4870056	Body mass index (BMI) || id:ukb-b-19953	A	G	0.456634	0.00471209	0.017
440	ST6_MVMR-OA	rs4870941	Body mass index (BMI) || id:ukb-b-19953	C	G	0.237864	-0.00369494	0.12
441	ST6_MVMR-OA	rs4886782	Body mass index (BMI) || id:ukb-b-19953	A	G	0.355016	0.00914691	1.09999e-05
442	ST6_MVMR-OA	rs4887952	Body mass index (BMI) || id:ukb-b-19953	A	G	0.203711	0.0120573	9.29994e-07
443	ST6_MVMR-OA	rs4899401	Body mass index (BMI) || id:ukb-b-19953	G	A	0.553196	-0.00178466	0.37
444	ST6_MVMR-OA	rs4906203	Body mass index (BMI) || id:ukb-b-19953	T	C	0.233804	0.00163974	0.48
445	ST6_MVMR-OA	rs4929923	Body mass index (BMI) || id:ukb-b-19953	C	T	0.645204	0.0189424	4.49987e-20
446	ST6_MVMR-OA	rs4938330	Body mass index (BMI) || id:ukb-b-19953	G	C	0.206452	0.00730333	0.00280001
447	ST6_MVMR-OA	rs4944961	Body mass index (BMI) || id:ukb-b-19953	T	C	0.316749	-0.00325047	0.13
448	ST6_MVMR-OA	rs496072	Body mass index (BMI) || id:ukb-b-19953	T	C	0.411578	0.010192	3.89996e-07
449	ST6_MVMR-OA	rs4969471	Body mass index (BMI) || id:ukb-b-19953	G	C	0.702697	-0.00461442	0.0340001
450	ST6_MVMR-OA	rs4982404	Body mass index (BMI) || id:ukb-b-19953	T	C	0.541598	-0.0013088	0.51
451	ST6_MVMR-OA	rs4986172	Body mass index (BMI) || id:ukb-b-19953	T	C	0.342285	0.00359871	0.0850002
452	ST6_MVMR-OA	rs498685	Body mass index (BMI) || id:ukb-b-19953	C	T	0.594222	0.00582913	0.00379997
453	ST6_MVMR-OA	rs508347	Body mass index (BMI) || id:ukb-b-19953	C	T	0.703155	0.00821987	0.00015
454	ST6_MVMR-OA	rs511987	Body mass index (BMI) || id:ukb-b-19953	C	T	0.368331	-0.001105	0.6
455	ST6_MVMR-OA	rs519384	Body mass index (BMI) || id:ukb-b-19953	A	T	0.285307	-0.00300472	0.17
456	ST6_MVMR-OA	rs527393	Body mass index (BMI) || id:ukb-b-19953	A	G	0.468146	-0.00102987	0.6
457	ST6_MVMR-OA	rs52826764	Body mass index (BMI) || id:ukb-b-19953	T	C	0.029582	0.00975947	0.0929994
458	ST6_MVMR-OA	rs55726184	Body mass index (BMI) || id:ukb-b-19953	A	G	0.113047	-0.000154309	0.96
459	ST6_MVMR-OA	rs55726687	Body mass index (BMI) || id:ukb-b-19953	A	G	0.209709	0.02483	1.39991e-24
460	ST6_MVMR-OA	rs55749333	Body mass index (BMI) || id:ukb-b-19953	T	C	0.638574	0.0091889	8.40001e-06
461	ST6_MVMR-OA	rs55778236	Body mass index (BMI) || id:ukb-b-19953	C	T	0.278926	-0.00383393	0.0819993
462	ST6_MVMR-OA	rs55837722	Body mass index (BMI) || id:ukb-b-19953	C	G	0.087237	-0.00327341	0.35
463	ST6_MVMR-OA	rs55914260	Body mass index (BMI) || id:ukb-b-19953	T	C	0.183892	-0.000377849	0.88
464	ST6_MVMR-OA	rs55944294	Body mass index (BMI) || id:ukb-b-19953	A	C	0.108846	0.00918432	0.00379997
465	ST6_MVMR-OA	rs55998444	Body mass index (BMI) || id:ukb-b-19953	C	T	0.337806	-0.00251525	0.23
466	ST6_MVMR-OA	rs56011514	Body mass index (BMI) || id:ukb-b-19953	G	A	0.370542	-0.00322165	0.12
467	ST6_MVMR-OA	rs56077950	Body mass index (BMI) || id:ukb-b-19953	T	C	0.319491	0.00552342	0.00909997
468	ST6_MVMR-OA	rs56094641	Body mass index (BMI) || id:ukb-b-19953	G	A	0.404564	0.0734967	1e-200
469	ST6_MVMR-OA	rs56128104	Body mass index (BMI) || id:ukb-b-19953	C	G	0.236074	-0.00296353	0.2
470	ST6_MVMR-OA	rs56260582	Body mass index (BMI) || id:ukb-b-19953	G	A	0.138394	-0.0221101	1e-14
471	ST6_MVMR-OA	rs56400819	Body mass index (BMI) || id:ukb-b-19953	G	A	0.555553	-0.000502943	0.8
472	ST6_MVMR-OA	rs56694848	Body mass index (BMI) || id:ukb-b-19953	A	G	0.236004	-0.00213791	0.36
473	ST6_MVMR-OA	rs56858768	Body mass index (BMI) || id:ukb-b-19953	A	G	0.296861	0.0159188	2.39994e-13
474	ST6_MVMR-OA	rs57519358	Body mass index (BMI) || id:ukb-b-19953	G	A	0.025464	0.00957578	0.13
475	ST6_MVMR-OA	rs5759006	Body mass index (BMI) || id:ukb-b-19953	G	C	0.490894	0.00710079	0.000340001
476	ST6_MVMR-OA	rs57636386	Body mass index (BMI) || id:ukb-b-19953	C	T	0.08383	-0.0412553	1.10002e-30
477	ST6_MVMR-OA	rs578475	Body mass index (BMI) || id:ukb-b-19953	G	C	0.305199	0.0043004	0.0460002
478	ST6_MVMR-OA	rs57989773	Body mass index (BMI) || id:ukb-b-19953	C	T	0.244995	0.0133488	1.6e-08
479	ST6_MVMR-OA	rs58087925	Body mass index (BMI) || id:ukb-b-19953	T	C	0.237845	-0.00105455	0.649999
480	ST6_MVMR-OA	rs58862095	Body mass index (BMI) || id:ukb-b-19953	T	C	0.419266	-0.0229877	2.39994e-30
481	ST6_MVMR-OA	rs591269	Body mass index (BMI) || id:ukb-b-19953	T	C	0.589418	-0.000478764	0.81
482	ST6_MVMR-OA	rs59407416	Body mass index (BMI) || id:ukb-b-19953	T	G	0.327215	0.00220643	0.3
483	ST6_MVMR-OA	rs595767	Body mass index (BMI) || id:ukb-b-19953	G	A	0.518961	0.00926776	2.99999e-06
484	ST6_MVMR-OA	rs59735916	Body mass index (BMI) || id:ukb-b-19953	T	C	0.164939	0.000288884	0.91
485	ST6_MVMR-OA	rs59951000	Body mass index (BMI) || id:ukb-b-19953	T	C	0.041876	-0.0135205	0.00629999
486	ST6_MVMR-OA	rs59985551	Body mass index (BMI) || id:ukb-b-19953	T	C	0.226215	0.00806302	0.00061
487	ST6_MVMR-OA	rs6010778	Body mass index (BMI) || id:ukb-b-19953	C	T	0.344132	-0.00278004	0.18
488	ST6_MVMR-OA	rs60131767	Body mass index (BMI) || id:ukb-b-19953	A	G	0.474896	-0.00456463	0.021
489	ST6_MVMR-OA	rs6020201	Body mass index (BMI) || id:ukb-b-19953	A	C	0.223888	0.0088725	0.000189998
490	ST6_MVMR-OA	rs6024734	Body mass index (BMI) || id:ukb-b-19953	T	C	0.260234	0.000216262	0.92
491	ST6_MVMR-OA	rs60655524	Body mass index (BMI) || id:ukb-b-19953	A	G	0.018043	0.0174134	0.0189998
492	ST6_MVMR-OA	rs6071822	Body mass index (BMI) || id:ukb-b-19953	A	G	0.238333	-0.00219148	0.35
493	ST6_MVMR-OA	rs60764613	Body mass index (BMI) || id:ukb-b-19953	T	G	0.144883	0.02099	1.10002e-13
494	ST6_MVMR-OA	rs6082358	Body mass index (BMI) || id:ukb-b-19953	T	C	0.669915	-0.00335203	0.12
495	ST6_MVMR-OA	rs610798	Body mass index (BMI) || id:ukb-b-19953	C	G	0.105928	0.00673267	0.0359998
496	ST6_MVMR-OA	rs6119945	Body mass index (BMI) || id:ukb-b-19953	A	G	0.177389	0.00132567	0.61
497	ST6_MVMR-OA	rs61635866	Body mass index (BMI) || id:ukb-b-19953	C	T	0.252721	0.00113096	0.62
498	ST6_MVMR-OA	rs61729527	Body mass index (BMI) || id:ukb-b-19953	T	C	0.051907	-0.0104909	0.0189998
499	ST6_MVMR-OA	rs61732778	Body mass index (BMI) || id:ukb-b-19953	A	G	0.071044	-0.00480931	0.21
500	ST6_MVMR-OA	rs61776719	Body mass index (BMI) || id:ukb-b-19953	A	C	0.553794	0.000207359	0.92
501	ST6_MVMR-OA	rs61849823	Body mass index (BMI) || id:ukb-b-19953	C	T	0.164102	0.00183581	0.5
502	ST6_MVMR-OA	rs61903695	Body mass index (BMI) || id:ukb-b-19953	G	A	0.254964	0.0166235	2.49977e-13
503	ST6_MVMR-OA	rs61950149	Body mass index (BMI) || id:ukb-b-19953	C	T	0.116181	0.00372977	0.24
504	ST6_MVMR-OA	rs61987429	Body mass index (BMI) || id:ukb-b-19953	T	C	0.349804	0.00495223	0.0179999
505	ST6_MVMR-OA	rs62010237	Body mass index (BMI) || id:ukb-b-19953	A	T	0.074685	0.0193533	2.99999e-07
506	ST6_MVMR-OA	rs62090043	Body mass index (BMI) || id:ukb-b-19953	C	T	0.258338	0.00504651	0.0259998
507	ST6_MVMR-OA	rs62289317	Body mass index (BMI) || id:ukb-b-19953	T	G	0.372206	-0.00457868	0.0269998
508	ST6_MVMR-OA	rs62294340	Body mass index (BMI) || id:ukb-b-19953	A	G	0.381071	-0.00354627	0.0810009
509	ST6_MVMR-OA	rs62301134	Body mass index (BMI) || id:ukb-b-19953	C	T	0.263276	-0.011996	9.59997e-08
510	ST6_MVMR-OA	rs62337444	Body mass index (BMI) || id:ukb-b-19953	T	C	0.153203	-0.0054519	0.0479999
511	ST6_MVMR-OA	rs62338304	Body mass index (BMI) || id:ukb-b-19953	A	G	0.315648	0.00231652	0.28
512	ST6_MVMR-OA	rs62358929	Body mass index (BMI) || id:ukb-b-19953	C	G	0.073211	-0.00379883	0.32
513	ST6_MVMR-OA	rs62390617	Body mass index (BMI) || id:ukb-b-19953	C	G	0.136155	-0.0101069	0.000549997
514	ST6_MVMR-OA	rs62396185	Body mass index (BMI) || id:ukb-b-19953	C	G	0.259988	-0.0137282	1.09999e-09
515	ST6_MVMR-OA	rs62423399	Body mass index (BMI) || id:ukb-b-19953	A	C	0.222015	0.00159926	0.5
516	ST6_MVMR-OA	rs62473545	Body mass index (BMI) || id:ukb-b-19953	A	G	0.162674	0.00710538	0.00830004
517	ST6_MVMR-OA	rs62501195	Body mass index (BMI) || id:ukb-b-19953	C	A	0.170872	0.00810484	0.00239999
518	ST6_MVMR-OA	rs62515437	Body mass index (BMI) || id:ukb-b-19953	T	G	0.225161	-0.00205651	0.39
519	ST6_MVMR-OA	rs62621197	Body mass index (BMI) || id:ukb-b-19953	T	C	0.037171	0.0139445	0.01
520	ST6_MVMR-OA	rs6265	Body mass index (BMI) || id:ukb-b-19953	T	C	0.188472	-0.0399185	3.29989e-56
521	ST6_MVMR-OA	rs6430068	Body mass index (BMI) || id:ukb-b-19953	A	G	0.108559	0.0186066	5.30005e-09
522	ST6_MVMR-OA	rs6445804	Body mass index (BMI) || id:ukb-b-19953	G	A	0.471689	0.00218621	0.27
523	ST6_MVMR-OA	rs6464921	Body mass index (BMI) || id:ukb-b-19953	T	A	0.427959	-0.00209177	0.3
524	ST6_MVMR-OA	rs6500249	Body mass index (BMI) || id:ukb-b-19953	G	A	0.734727	-0.00867877	0.00012
525	ST6_MVMR-OA	rs6508350	Body mass index (BMI) || id:ukb-b-19953	T	C	0.439561	-0.00140906	0.48
526	ST6_MVMR-OA	rs6563808	Body mass index (BMI) || id:ukb-b-19953	C	T	0.734471	-0.0127915	1.29999e-08
527	ST6_MVMR-OA	rs6567160	Body mass index (BMI) || id:ukb-b-19953	C	T	0.232714	0.0541723	2.30144e-118
528	ST6_MVMR-OA	rs6581626	Body mass index (BMI) || id:ukb-b-19953	G	A	0.53478	0.00149722	0.450001
529	ST6_MVMR-OA	rs6605522	Body mass index (BMI) || id:ukb-b-19953	G	A	0.842929	-0.00255265	0.35
530	ST6_MVMR-OA	rs66461782	Body mass index (BMI) || id:ukb-b-19953	T	A	0.270353	-2.85521e-05	0.99
531	ST6_MVMR-OA	rs6658835	Body mass index (BMI) || id:ukb-b-19953	G	A	0.269574	-0.00443588	0.0470002
532	ST6_MVMR-OA	rs6689375	Body mass index (BMI) || id:ukb-b-19953	T	A	0.185424	0.00906647	0.000359998
533	ST6_MVMR-OA	rs6690405	Body mass index (BMI) || id:ukb-b-19953	T	C	0.317855	-0.00568416	0.00719996
534	ST6_MVMR-OA	rs6691831	Body mass index (BMI) || id:ukb-b-19953	G	A	0.25411	0.0110599	1.2e-06
535	ST6_MVMR-OA	rs66989638	Body mass index (BMI) || id:ukb-b-19953	A	G	0.120173	-0.00341762	0.26
536	ST6_MVMR-OA	rs67012296	Body mass index (BMI) || id:ukb-b-19953	G	C	0.083729	-0.00754338	0.0340001
537	ST6_MVMR-OA	rs6739701	Body mass index (BMI) || id:ukb-b-19953	G	A	0.433062	-0.00659933	0.000959997
538	ST6_MVMR-OA	rs6741769	Body mass index (BMI) || id:ukb-b-19953	A	G	0.305826	0.0168938	3.40017e-15
539	ST6_MVMR-OA	rs6744603	Body mass index (BMI) || id:ukb-b-19953	T	C	0.758745	0.00894812	0.000109999
540	ST6_MVMR-OA	rs6752979	Body mass index (BMI) || id:ukb-b-19953	A	G	0.31688	0.0125235	3.29997e-09
541	ST6_MVMR-OA	rs67551338	Body mass index (BMI) || id:ukb-b-19953	T	C	0.061475	0.00295168	0.48
542	ST6_MVMR-OA	rs6756738	Body mass index (BMI) || id:ukb-b-19953	T	C	0.339154	0.00990309	2.39999e-06
543	ST6_MVMR-OA	rs6761931	Body mass index (BMI) || id:ukb-b-19953	G	A	0.075088	-0.00392395	0.29
544	ST6_MVMR-OA	rs6762578	Body mass index (BMI) || id:ukb-b-19953	A	G	0.778383	2.14489e-05	0.99
545	ST6_MVMR-OA	rs6774894	Body mass index (BMI) || id:ukb-b-19953	A	T	0.358148	0.0133088	9.70063e-11
546	ST6_MVMR-OA	rs6814272	Body mass index (BMI) || id:ukb-b-19953	A	G	0.232321	-0.00217409	0.35
547	ST6_MVMR-OA	rs6822154	Body mass index (BMI) || id:ukb-b-19953	A	C	0.340895	0.00946403	5.89997e-06
548	ST6_MVMR-OA	rs6824592	Body mass index (BMI) || id:ukb-b-19953	C	G	0.291112	0.00409786	0.0599998
549	ST6_MVMR-OA	rs6828122	Body mass index (BMI) || id:ukb-b-19953	G	A	0.159337	0.010198	0.00015
550	ST6_MVMR-OA	rs6843852	Body mass index (BMI) || id:ukb-b-19953	T	C	0.507861	0.0130897	3.50026e-11
551	ST6_MVMR-OA	rs6863213	Body mass index (BMI) || id:ukb-b-19953	T	C	0.458244	-0.00343734	0.0830004
552	ST6_MVMR-OA	rs686489	Body mass index (BMI) || id:ukb-b-19953	G	A	0.438107	-0.0036741	0.0659994
553	ST6_MVMR-OA	rs6872083	Body mass index (BMI) || id:ukb-b-19953	G	A	0.292148	0.00172738	0.43
554	ST6_MVMR-OA	rs6880702	Body mass index (BMI) || id:ukb-b-19953	A	G	0.659411	0.00107497	0.61
555	ST6_MVMR-OA	rs6892868	Body mass index (BMI) || id:ukb-b-19953	A	G	0.257431	-0.00501656	0.0269998
556	ST6_MVMR-OA	rs6900530	Body mass index (BMI) || id:ukb-b-19953	T	C	0.027106	0.0219589	0.000299999
557	ST6_MVMR-OA	rs6908258	Body mass index (BMI) || id:ukb-b-19953	T	C	0.38077	0.002233	0.27
558	ST6_MVMR-OA	rs6923431	Body mass index (BMI) || id:ukb-b-19953	C	A	0.734258	-0.0031716	0.15
559	ST6_MVMR-OA	rs6929227	Body mass index (BMI) || id:ukb-b-19953	C	T	0.634905	-0.00673587	0.001
560	ST6_MVMR-OA	rs6938592	Body mass index (BMI) || id:ukb-b-19953	T	A	0.74218	-0.010755	2e-06
561	ST6_MVMR-OA	rs6938973	Body mass index (BMI) || id:ukb-b-19953	C	T	0.601456	0.0182223	1.80011e-19
562	ST6_MVMR-OA	rs6962887	Body mass index (BMI) || id:ukb-b-19953	G	T	0.307266	0.00409582	0.0569994
563	ST6_MVMR-OA	rs6964319	Body mass index (BMI) || id:ukb-b-19953	G	A	0.452949	-0.00354475	0.0759994
564	ST6_MVMR-OA	rs6985031	Body mass index (BMI) || id:ukb-b-19953	C	T	0.382565	0.00194021	0.34
565	ST6_MVMR-OA	rs6987106	Body mass index (BMI) || id:ukb-b-19953	G	A	0.800051	0.00321131	0.19
566	ST6_MVMR-OA	rs699371	Body mass index (BMI) || id:ukb-b-19953	C	T	0.657215	-0.0029401	0.16
567	ST6_MVMR-OA	rs7010108	Body mass index (BMI) || id:ukb-b-19953	A	G	0.337911	-0.0136652	7.19946e-11
568	ST6_MVMR-OA	rs702101	Body mass index (BMI) || id:ukb-b-19953	A	G	0.597841	-0.00573875	0.00439997
569	ST6_MVMR-OA	rs7034554	Body mass index (BMI) || id:ukb-b-19953	G	A	0.373825	-0.0129826	2.1e-10
570	ST6_MVMR-OA	rs7038554	Body mass index (BMI) || id:ukb-b-19953	G	A	0.333247	-0.00736256	0.0005
571	ST6_MVMR-OA	rs703998	Body mass index (BMI) || id:ukb-b-19953	T	A	0.404057	-0.000185878	0.93
572	ST6_MVMR-OA	rs704660	Body mass index (BMI) || id:ukb-b-19953	T	C	0.409465	0.00588238	0.00340001
573	ST6_MVMR-OA	rs7071655	Body mass index (BMI) || id:ukb-b-19953	T	A	0.159137	0.000951355	0.73
574	ST6_MVMR-OA	rs7078243	Body mass index (BMI) || id:ukb-b-19953	C	A	0.518027	0.00654186	0.000949992
575	ST6_MVMR-OA	rs7087507	Body mass index (BMI) || id:ukb-b-19953	G	A	0.347132	-0.004501	0.0299999
576	ST6_MVMR-OA	rs7129975	Body mass index (BMI) || id:ukb-b-19953	C	A	0.697686	-0.00544072	0.012
577	ST6_MVMR-OA	rs7132908	Body mass index (BMI) || id:ukb-b-19953	A	G	0.384458	0.0297904	1.39991e-48
578	ST6_MVMR-OA	rs7134283	Body mass index (BMI) || id:ukb-b-19953	A	G	0.283364	-0.00709235	0.00129999
579	ST6_MVMR-OA	rs71385734	Body mass index (BMI) || id:ukb-b-19953	G	T	0.169865	-0.0140792	1.09999e-07
580	ST6_MVMR-OA	rs71393462	Body mass index (BMI) || id:ukb-b-19953	C	T	0.102648	0.012574	0.00012
581	ST6_MVMR-OA	rs71395043	Body mass index (BMI) || id:ukb-b-19953	A	C	0.023924	-0.0211339	0.00129999
582	ST6_MVMR-OA	rs71427097	Body mass index (BMI) || id:ukb-b-19953	T	C	0.029401	0.0104807	0.0779992
583	ST6_MVMR-OA	rs71471298	Body mass index (BMI) || id:ukb-b-19953	T	C	0.111179	-0.0086471	0.00589997
584	ST6_MVMR-OA	rs7148360	Body mass index (BMI) || id:ukb-b-19953	A	G	0.76693	0.00436833	0.0619998
585	ST6_MVMR-OA	rs71522578	Body mass index (BMI) || id:ukb-b-19953	T	C	0.146828	-4.89961e-06	1
586	ST6_MVMR-OA	rs716203	Body mass index (BMI) || id:ukb-b-19953	C	T	0.525316	0.0070243	0.000379997
587	ST6_MVMR-OA	rs7194734	Body mass index (BMI) || id:ukb-b-19953	T	C	0.768653	-0.00372354	0.11
588	ST6_MVMR-OA	rs7208285	Body mass index (BMI) || id:ukb-b-19953	A	G	0.526337	-0.00723211	0.000280001
589	ST6_MVMR-OA	rs7223535	Body mass index (BMI) || id:ukb-b-19953	A	G	0.270337	-0.00184536	0.41
590	ST6_MVMR-OA	rs723149	Body mass index (BMI) || id:ukb-b-19953	G	A	0.562918	0.00095003	0.630001
591	ST6_MVMR-OA	rs7246328	Body mass index (BMI) || id:ukb-b-19953	C	T	0.138578	0.00801311	0.0051
592	ST6_MVMR-OA	rs7248294	Body mass index (BMI) || id:ukb-b-19953	C	T	0.949295	-0.00404362	0.38
593	ST6_MVMR-OA	rs7257083	Body mass index (BMI) || id:ukb-b-19953	A	G	0.288613	0.0134562	7.79992e-10
594	ST6_MVMR-OA	rs72634826	Body mass index (BMI) || id:ukb-b-19953	A	G	0.259858	-0.021277	1e-20
595	ST6_MVMR-OA	rs72656010	Body mass index (BMI) || id:ukb-b-19953	C	T	0.132184	-0.00796283	0.00659994
596	ST6_MVMR-OA	rs72703414	Body mass index (BMI) || id:ukb-b-19953	G	A	0.065357	-0.000683472	0.86
597	ST6_MVMR-OA	rs72720395	Body mass index (BMI) || id:ukb-b-19953	T	C	0.259237	-0.00390256	0.0850002
598	ST6_MVMR-OA	rs72721182	Body mass index (BMI) || id:ukb-b-19953	C	T	0.212955	-0.00613571	0.0109999
599	ST6_MVMR-OA	rs72755233	Body mass index (BMI) || id:ukb-b-19953	A	G	0.111474	0.0157197	5.69994e-07
600	ST6_MVMR-OA	rs72759895	Body mass index (BMI) || id:ukb-b-19953	C	G	0.05601	-0.00899671	0.0369999
601	ST6_MVMR-OA	rs72843872	Body mass index (BMI) || id:ukb-b-19953	G	A	0.305032	0.00202973	0.34
602	ST6_MVMR-OA	rs72892910	Body mass index (BMI) || id:ukb-b-19953	T	G	0.172232	0.0387798	1.50003e-49
603	ST6_MVMR-OA	rs72904749	Body mass index (BMI) || id:ukb-b-19953	T	C	0.089543	0.00347838	0.31
604	ST6_MVMR-OA	rs72976986	Body mass index (BMI) || id:ukb-b-19953	A	G	0.190123	-0.0232257	7.59976e-20
605	ST6_MVMR-OA	rs7299310	Body mass index (BMI) || id:ukb-b-19953	C	T	0.138314	-0.000491122	0.86
606	ST6_MVMR-OA	rs73013411	Body mass index (BMI) || id:ukb-b-19953	A	C	0.131223	0.00924377	0.0016
607	ST6_MVMR-OA	rs73026725	Body mass index (BMI) || id:ukb-b-19953	A	C	0.153534	-0.022318	4.90004e-16
608	ST6_MVMR-OA	rs73052033	Body mass index (BMI) || id:ukb-b-19953	C	T	0.18493	-0.0303929	7.70016e-33
609	ST6_MVMR-OA	rs7305516	Body mass index (BMI) || id:ukb-b-19953	G	A	0.493699	-0.00177169	0.37
610	ST6_MVMR-OA	rs7306710	Body mass index (BMI) || id:ukb-b-19953	C	T	0.520365	-0.0015404	0.44
611	ST6_MVMR-OA	rs73074166	Body mass index (BMI) || id:ukb-b-19953	A	T	0.102118	0.00368608	0.26
612	ST6_MVMR-OA	rs7311238	Body mass index (BMI) || id:ukb-b-19953	A	G	0.182279	-0.00751503	0.00329997
613	ST6_MVMR-OA	rs73155600	Body mass index (BMI) || id:ukb-b-19953	A	C	0.270474	-0.00294534	0.18
614	ST6_MVMR-OA	rs731646	Body mass index (BMI) || id:ukb-b-19953	T	C	0.540294	-0.00353936	0.0739997
615	ST6_MVMR-OA	rs7319045	Body mass index (BMI) || id:ukb-b-19953	G	A	0.630602	0.00432932	0.0350002
616	ST6_MVMR-OA	rs7321045	Body mass index (BMI) || id:ukb-b-19953	A	G	0.448915	0.0145055	4.40048e-13
617	ST6_MVMR-OA	rs73234767	Body mass index (BMI) || id:ukb-b-19953	T	C	0.170872	0.00332793	0.21
618	ST6_MVMR-OA	rs7324067	Body mass index (BMI) || id:ukb-b-19953	C	T	0.761232	0.0135054	5.99998e-09
619	ST6_MVMR-OA	rs7331420	Body mass index (BMI) || id:ukb-b-19953	A	G	0.285276	-0.0143702	6.59933e-11
620	ST6_MVMR-OA	rs73471549	Body mass index (BMI) || id:ukb-b-19953	A	G	0.279334	0.0011953	0.59
621	ST6_MVMR-OA	rs734764	Body mass index (BMI) || id:ukb-b-19953	C	G	0.78927	-0.00126737	0.6
622	ST6_MVMR-OA	rs7377083	Body mass index (BMI) || id:ukb-b-19953	A	C	0.431063	0.0212538	4.00037e-26
623	ST6_MVMR-OA	rs743282	Body mass index (BMI) || id:ukb-b-19953	T	C	0.805608	0.0019914	0.43
624	ST6_MVMR-OA	rs74461473	Body mass index (BMI) || id:ukb-b-19953	T	C	0.112765	0.0221488	2.29985e-12
625	ST6_MVMR-OA	rs74564500	Body mass index (BMI) || id:ukb-b-19953	A	C	0.078934	0.00256951	0.48
626	ST6_MVMR-OA	rs745749	Body mass index (BMI) || id:ukb-b-19953	G	A	0.336537	0.00314166	0.14
627	ST6_MVMR-OA	rs7469817	Body mass index (BMI) || id:ukb-b-19953	C	G	0.742921	-0.00701253	0.002
628	ST6_MVMR-OA	rs7498665	Body mass index (BMI) || id:ukb-b-19953	G	A	0.399659	0.0268646	2.29985e-40
629	ST6_MVMR-OA	rs75076724	Body mass index (BMI) || id:ukb-b-19953	C	T	0.144566	-0.00941182	0.000899995
630	ST6_MVMR-OA	rs7518201	Body mass index (BMI) || id:ukb-b-19953	C	A	0.147305	0.00105793	0.7
631	ST6_MVMR-OA	rs7539511	Body mass index (BMI) || id:ukb-b-19953	T	G	0.323965	-0.00315774	0.13
632	ST6_MVMR-OA	rs754532	Body mass index (BMI) || id:ukb-b-19953	A	G	0.300687	-0.00442256	0.04
633	ST6_MVMR-OA	rs75543804	Body mass index (BMI) || id:ukb-b-19953	T	G	0.032175	-0.0209404	0.000189998
634	ST6_MVMR-OA	rs7571496	Body mass index (BMI) || id:ukb-b-19953	G	A	0.260545	-0.0158916	1.80011e-12
635	ST6_MVMR-OA	rs7574116	Body mass index (BMI) || id:ukb-b-19953	C	T	0.147018	-0.00368549	0.19
636	ST6_MVMR-OA	rs7575825	Body mass index (BMI) || id:ukb-b-19953	T	C	0.200866	0.00493536	0.0519996
637	ST6_MVMR-OA	rs757834	Body mass index (BMI) || id:ukb-b-19953	C	T	0.185713	-0.000161757	0.95
638	ST6_MVMR-OA	rs7585767	Body mass index (BMI) || id:ukb-b-19953	G	A	0.489685	0.00459639	0.021
639	ST6_MVMR-OA	rs7593100	Body mass index (BMI) || id:ukb-b-19953	T	C	0.080658	-0.00640416	0.0769999
640	ST6_MVMR-OA	rs7594625	Body mass index (BMI) || id:ukb-b-19953	G	T	0.342387	-0.00586066	0.00490004
641	ST6_MVMR-OA	rs76040172	Body mass index (BMI) || id:ukb-b-19953	A	G	0.053928	-0.0365524	1.20005e-16
642	ST6_MVMR-OA	rs76147573	Body mass index (BMI) || id:ukb-b-19953	G	A	0.120233	-0.00456838	0.13
643	ST6_MVMR-OA	rs76152268	Body mass index (BMI) || id:ukb-b-19953	C	T	0.015292	0.0128667	0.12
644	ST6_MVMR-OA	rs7619139	Body mass index (BMI) || id:ukb-b-19953	A	T	0.588616	0.0134537	2.19989e-11
645	ST6_MVMR-OA	rs7621604	Body mass index (BMI) || id:ukb-b-19953	G	A	0.444903	0.00477215	0.016
646	ST6_MVMR-OA	rs7625645	Body mass index (BMI) || id:ukb-b-19953	A	G	0.63416	0.00183968	0.37
647	ST6_MVMR-OA	rs7627625	Body mass index (BMI) || id:ukb-b-19953	C	G	0.046442	-0.00493841	0.29
648	ST6_MVMR-OA	rs76292187	Body mass index (BMI) || id:ukb-b-19953	A	G	0.0654	0.0159869	7.39997e-05
649	ST6_MVMR-OA	rs76325149	Body mass index (BMI) || id:ukb-b-19953	T	C	0.062135	0.0114921	0.005
650	ST6_MVMR-OA	rs7632937	Body mass index (BMI) || id:ukb-b-19953	C	T	0.037949	-0.000242151	0.96
651	ST6_MVMR-OA	rs76364830	Body mass index (BMI) || id:ukb-b-19953	A	G	0.063399	-0.0041219	0.31
652	ST6_MVMR-OA	rs7636734	Body mass index (BMI) || id:ukb-b-19953	C	T	0.54332	-0.00364805	0.0659994
653	ST6_MVMR-OA	rs7643462	Body mass index (BMI) || id:ukb-b-19953	C	T	0.950723	-0.013919	0.00239999
654	ST6_MVMR-OA	rs7651940	Body mass index (BMI) || id:ukb-b-19953	T	C	0.510635	0.00183532	0.35
655	ST6_MVMR-OA	rs7652117	Body mass index (BMI) || id:ukb-b-19953	C	T	0.641797	0.0025713	0.21
656	ST6_MVMR-OA	rs7652177	Body mass index (BMI) || id:ukb-b-19953	G	C	0.504718	-0.00104187	0.6
657	ST6_MVMR-OA	rs76602912	Body mass index (BMI) || id:ukb-b-19953	C	T	0.023801	-0.00578259	0.37
658	ST6_MVMR-OA	rs76702514	Body mass index (BMI) || id:ukb-b-19953	G	C	0.210623	-0.0164862	1.20005e-11
659	ST6_MVMR-OA	rs7681267	Body mass index (BMI) || id:ukb-b-19953	C	T	0.983247	0.00230394	0.77
660	ST6_MVMR-OA	rs76887969	Body mass index (BMI) || id:ukb-b-19953	G	C	0.079392	-0.00673464	0.0700003
661	ST6_MVMR-OA	rs7689420	Body mass index (BMI) || id:ukb-b-19953	C	T	0.831052	-0.00442701	0.0929994
662	ST6_MVMR-OA	rs76895963	Body mass index (BMI) || id:ukb-b-19953	G	T	0.020683	0.0354018	3.79997e-06
663	ST6_MVMR-OA	rs7697556	Body mass index (BMI) || id:ukb-b-19953	C	T	0.526017	0.0069949	0.0004
664	ST6_MVMR-OA	rs7708584	Body mass index (BMI) || id:ukb-b-19953	G	A	0.572344	-0.0159321	1.39991e-15
665	ST6_MVMR-OA	rs77124518	Body mass index (BMI) || id:ukb-b-19953	C	T	0.109475	2.68754e-05	0.99
666	ST6_MVMR-OA	rs77165542	Body mass index (BMI) || id:ukb-b-19953	T	C	0.035502	-0.0935231	1.69981e-67
667	ST6_MVMR-OA	rs77303550	Body mass index (BMI) || id:ukb-b-19953	T	C	0.192003	-0.00508051	0.0430002
668	ST6_MVMR-OA	rs7753558	Body mass index (BMI) || id:ukb-b-19953	A	C	0.633916	-0.00795637	0.000109999
669	ST6_MVMR-OA	rs77672559	Body mass index (BMI) || id:ukb-b-19953	T	A	0.110106	0.0061232	0.0539995
670	ST6_MVMR-OA	rs7794796	Body mass index (BMI) || id:ukb-b-19953	T	C	0.332192	-0.000297985	0.89
671	ST6_MVMR-OA	rs78051210	Body mass index (BMI) || id:ukb-b-19953	C	T	0.077093	-0.00182597	0.62
672	ST6_MVMR-OA	rs7805441	Body mass index (BMI) || id:ukb-b-19953	T	C	0.502261	0.0133747	1.80011e-11
673	ST6_MVMR-OA	rs7814941	Body mass index (BMI) || id:ukb-b-19953	G	A	0.203031	0.00713298	0.00369999
674	ST6_MVMR-OA	rs7818782	Body mass index (BMI) || id:ukb-b-19953	T	C	0.165373	0.00430656	0.11
675	ST6_MVMR-OA	rs78249916	Body mass index (BMI) || id:ukb-b-19953	T	C	0.054365	-0.010364	0.017
676	ST6_MVMR-OA	rs78264848	Body mass index (BMI) || id:ukb-b-19953	A	G	0.042565	-0.00285574	0.56
677	ST6_MVMR-OA	rs78428113	Body mass index (BMI) || id:ukb-b-19953	T	C	0.142763	0.00129553	0.649999
678	ST6_MVMR-OA	rs7847753	Body mass index (BMI) || id:ukb-b-19953	C	T	0.30943	-0.000494416	0.82
679	ST6_MVMR-OA	rs78605811	Body mass index (BMI) || id:ukb-b-19953	C	A	0.05405	-0.032737	1.80011e-13
680	ST6_MVMR-OA	rs7861226	Body mass index (BMI) || id:ukb-b-19953	A	C	0.287615	-0.00186533	0.4
681	ST6_MVMR-OA	rs78751935	Body mass index (BMI) || id:ukb-b-19953	C	T	0.032593	0.0328069	4e-09
682	ST6_MVMR-OA	rs78805413	Body mass index (BMI) || id:ukb-b-19953	A	G	0.05924	-0.000517276	0.9
683	ST6_MVMR-OA	rs7896518	Body mass index (BMI) || id:ukb-b-19953	G	A	0.427854	-0.0132551	5.19996e-11
684	ST6_MVMR-OA	rs7911018	Body mass index (BMI) || id:ukb-b-19953	T	C	0.609573	0.00353997	0.0810009
685	ST6_MVMR-OA	rs7916821	Body mass index (BMI) || id:ukb-b-19953	A	G	0.494035	-0.00721471	0.000259998
686	ST6_MVMR-OA	rs7925100	Body mass index (BMI) || id:ukb-b-19953	A	G	0.396117	0.014725	3.29989e-13
687	ST6_MVMR-OA	rs7928703	Body mass index (BMI) || id:ukb-b-19953	G	T	0.492074	0.00317809	0.11
688	ST6_MVMR-OA	rs7943920	Body mass index (BMI) || id:ukb-b-19953	G	A	0.465802	-0.00170626	0.39
689	ST6_MVMR-OA	rs7944782	Body mass index (BMI) || id:ukb-b-19953	G	T	0.509784	0.0157606	2.19989e-15
690	ST6_MVMR-OA	rs79449299	Body mass index (BMI) || id:ukb-b-19953	T	C	0.118338	0.00514223	0.0929994
691	ST6_MVMR-OA	rs7952436	Body mass index (BMI) || id:ukb-b-19953	T	C	0.081973	0.000647197	0.86
692	ST6_MVMR-OA	rs7957659	Body mass index (BMI) || id:ukb-b-19953	C	T	0.578233	0.00374849	0.061
693	ST6_MVMR-OA	rs79584445	Body mass index (BMI) || id:ukb-b-19953	C	T	0.013705	-0.014599	0.0920005
694	ST6_MVMR-OA	rs79621178	Body mass index (BMI) || id:ukb-b-19953	C	G	0.083802	-0.0157394	9.90011e-06
695	ST6_MVMR-OA	rs7964039	Body mass index (BMI) || id:ukb-b-19953	T	C	0.068715	-0.0153742	8.79995e-05
696	ST6_MVMR-OA	rs79728014	Body mass index (BMI) || id:ukb-b-19953	G	A	0.14917	-0.000582989	0.83
697	ST6_MVMR-OA	rs79747671	Body mass index (BMI) || id:ukb-b-19953	T	C	0.107867	0.00562319	0.0769999
698	ST6_MVMR-OA	rs79749090	Body mass index (BMI) || id:ukb-b-19953	G	A	0.072562	-0.00344843	0.37
699	ST6_MVMR-OA	rs7976738	Body mass index (BMI) || id:ukb-b-19953	C	T	0.84967	-0.00615653	0.0259998
700	ST6_MVMR-OA	rs798490	Body mass index (BMI) || id:ukb-b-19953	A	G	0.293143	-0.00151668	0.48
701	ST6_MVMR-OA	rs8016947	Body mass index (BMI) || id:ukb-b-19953	G	T	0.5618	-0.00634787	0.0015
702	ST6_MVMR-OA	rs8029053	Body mass index (BMI) || id:ukb-b-19953	T	C	0.284325	0.0020391	0.36
703	ST6_MVMR-OA	rs8033211	Body mass index (BMI) || id:ukb-b-19953	G	C	0.677733	-0.00638297	0.00269998
704	ST6_MVMR-OA	rs822530	Body mass index (BMI) || id:ukb-b-19953	T	A	0.795358	-0.0114787	3.29997e-06
705	ST6_MVMR-OA	rs823118	Body mass index (BMI) || id:ukb-b-19953	T	C	0.547647	-0.00575863	0.00359998
706	ST6_MVMR-OA	rs832806	Body mass index (BMI) || id:ukb-b-19953	T	A	0.565862	-0.0120218	1.5e-09
707	ST6_MVMR-OA	rs835118	Body mass index (BMI) || id:ukb-b-19953	A	G	0.702216	0.000961277	0.66
708	ST6_MVMR-OA	rs852946	Body mass index (BMI) || id:ukb-b-19953	A	G	0.421035	0.00430622	0.032
709	ST6_MVMR-OA	rs855286	Body mass index (BMI) || id:ukb-b-19953	C	T	0.907386	0.000449639	0.9
710	ST6_MVMR-OA	rs876122	Body mass index (BMI) || id:ukb-b-19953	G	A	0.878801	-0.00973193	0.00129999
711	ST6_MVMR-OA	rs883668	Body mass index (BMI) || id:ukb-b-19953	G	A	0.939964	0.0135036	0.00109999
712	ST6_MVMR-OA	rs893900	Body mass index (BMI) || id:ukb-b-19953	T	C	0.547544	0.00100017	0.62
713	ST6_MVMR-OA	rs894736	Body mass index (BMI) || id:ukb-b-19953	G	A	0.362749	0.00256982	0.21
714	ST6_MVMR-OA	rs900448	Body mass index (BMI) || id:ukb-b-19953	G	C	0.30747	0.0122279	1.2e-08
715	ST6_MVMR-OA	rs927578	Body mass index (BMI) || id:ukb-b-19953	T	G	0.142231	0.00651681	0.0219999
716	ST6_MVMR-OA	rs9291926	Body mass index (BMI) || id:ukb-b-19953	G	T	0.53178	-0.0082024	3.50002e-05
717	ST6_MVMR-OA	rs9314323	Body mass index (BMI) || id:ukb-b-19953	G	A	0.698366	-0.000720795	0.74
718	ST6_MVMR-OA	rs9345893	Body mass index (BMI) || id:ukb-b-19953	T	G	0.291627	-0.00053703	0.81
719	ST6_MVMR-OA	rs9350850	Body mass index (BMI) || id:ukb-b-19953	C	T	0.079506	-0.0038506	0.29
720	ST6_MVMR-OA	rs9352895	Body mass index (BMI) || id:ukb-b-19953	A	T	0.420125	0.0010826	0.59
721	ST6_MVMR-OA	rs9370243	Body mass index (BMI) || id:ukb-b-19953	T	G	0.082238	0.0179442	6.1e-07
722	ST6_MVMR-OA	rs9379084	Body mass index (BMI) || id:ukb-b-19953	A	G	0.115604	0.00617868	0.0519996
723	ST6_MVMR-OA	rs9391254	Body mass index (BMI) || id:ukb-b-19953	T	C	0.320407	-0.0064069	0.0025
724	ST6_MVMR-OA	rs9405064	Body mass index (BMI) || id:ukb-b-19953	C	A	0.357569	0.00366865	0.14
725	ST6_MVMR-OA	rs941346	Body mass index (BMI) || id:ukb-b-19953	T	G	0.62323	-0.00180008	0.38
726	ST6_MVMR-OA	rs9435731	Body mass index (BMI) || id:ukb-b-19953	A	C	0.519115	-0.0112735	1.09999e-08
727	ST6_MVMR-OA	rs9442571	Body mass index (BMI) || id:ukb-b-19953	A	T	0.129554	-0.00742428	0.012
728	ST6_MVMR-OA	rs9443189	Body mass index (BMI) || id:ukb-b-19953	G	A	0.144713	0.00656176	0.0189998
729	ST6_MVMR-OA	rs9487084	Body mass index (BMI) || id:ukb-b-19953	G	T	0.410799	-0.00260277	0.2
730	ST6_MVMR-OA	rs9493589	Body mass index (BMI) || id:ukb-b-19953	A	G	0.52659	-0.000558307	0.780001
731	ST6_MVMR-OA	rs9496369	Body mass index (BMI) || id:ukb-b-19953	T	C	0.286055	0.0101634	3.29997e-06
732	ST6_MVMR-OA	rs9535015	Body mass index (BMI) || id:ukb-b-19953	A	C	0.721239	-0.000519997	0.81
733	ST6_MVMR-OA	rs9571687	Body mass index (BMI) || id:ukb-b-19953	A	C	0.329363	-0.0135388	1.40001e-10
734	ST6_MVMR-OA	rs9574556	Body mass index (BMI) || id:ukb-b-19953	C	G	0.20615	0.000405788	0.87
735	ST6_MVMR-OA	rs9575875	Body mass index (BMI) || id:ukb-b-19953	G	A	0.376935	-0.00644034	0.0016
736	ST6_MVMR-OA	rs9590405	Body mass index (BMI) || id:ukb-b-19953	G	A	0.235272	-0.00403891	0.0830004
737	ST6_MVMR-OA	rs960225	Body mass index (BMI) || id:ukb-b-19953	A	C	0.104797	-0.00388436	0.23
738	ST6_MVMR-OA	rs9614670	Body mass index (BMI) || id:ukb-b-19953	T	C	0.200299	-0.00608174	0.0140001
739	ST6_MVMR-OA	rs9634212	Body mass index (BMI) || id:ukb-b-19953	A	C	0.220675	-0.00283872	0.24
740	ST6_MVMR-OA	rs966541	Body mass index (BMI) || id:ukb-b-19953	G	A	0.276546	-0.00120269	0.59
741	ST6_MVMR-OA	rs9696477	Body mass index (BMI) || id:ukb-b-19953	T	C	0.23291	0.00373757	0.13
742	ST6_MVMR-OA	rs9747062	Body mass index (BMI) || id:ukb-b-19953	C	A	0.600727	-0.000137492	0.95
743	ST6_MVMR-OA	rs9809116	Body mass index (BMI) || id:ukb-b-19953	G	A	0.408526	0.00906871	7.29995e-06
744	ST6_MVMR-OA	rs9824877	Body mass index (BMI) || id:ukb-b-19953	A	G	0.222445	0.00295922	0.23
745	ST6_MVMR-OA	rs9826470	Body mass index (BMI) || id:ukb-b-19953	T	C	0.248942	-0.00174684	0.450001
746	ST6_MVMR-OA	rs985344	Body mass index (BMI) || id:ukb-b-19953	A	G	0.104302	0.0043512	0.18
747	ST6_MVMR-OA	rs9876664	Body mass index (BMI) || id:ukb-b-19953	T	G	0.375389	-0.0180478	9.60064e-19
748	ST6_MVMR-OA	rs9894127	Body mass index (BMI) || id:ukb-b-19953	A	G	0.271582	-0.00459448	0.0389996
749	ST6_MVMR-OA	rs9894946	Body mass index (BMI) || id:ukb-b-19953	G	A	0.841055	0.00435288	0.11
750	ST6_MVMR-OA	rs9926784	Body mass index (BMI) || id:ukb-b-19953	C	T	0.184576	-0.023818	8.60003e-21
751	ST6_MVMR-OA	rs9941239	Body mass index (BMI) || id:ukb-b-19953	G	A	0.755819	0.000485283	0.83
752	ST6_MVMR-OA	rs9951619	Body mass index (BMI) || id:ukb-b-19953	G	T	0.767369	0.0144231	9.49992e-10
753	ST6_MVMR-OA	rs9976812	Body mass index (BMI) || id:ukb-b-19953	G	C	0.563739	-0.00145599	0.47
1124	ST6_MVMR-OA	rs10010325	Standing height || id:ukb-b-10787	A	C	0.484567	0.0219746	1.50003e-63
2341	ST6_MVMR-OA	rs10011137	Standing height || id:ukb-b-10787	G	A	0.559232	0.00889408	1.39991e-11
371	ST6_MVMR-OA	rs10031777	Standing height || id:ukb-b-10787	C	T	0.503003	0.0127793	9.8992e-23
4100	ST6_MVMR-OA	rs1004982	Standing height || id:ukb-b-10787	C	T	0.383694	-0.0125604	1.20005e-20
5100	ST6_MVMR-OA	rs10059884	Standing height || id:ukb-b-10787	A	C	0.596197	-0.0272971	9.30037e-94
6100	ST6_MVMR-OA	rs10061757	Standing height || id:ukb-b-10787	C	G	0.652792	0.0133108	2.90001e-22
7100	ST6_MVMR-OA	rs10082476	Standing height || id:ukb-b-10787	G	A	0.246683	-0.0185987	1.99986e-34
82	ST6_MVMR-OA	rs10098103	Standing height || id:ukb-b-10787	C	T	0.243018	-0.010138	3.19963e-11
9100	ST6_MVMR-OA	rs10114341	Standing height || id:ukb-b-10787	C	T	0.440289	0.00855366	8.69961e-11
10100	ST6_MVMR-OA	rs10114881	Standing height || id:ukb-b-10787	C	T	0.316802	0.00811157	7.90005e-09
1125	ST6_MVMR-OA	rs10123659	Standing height || id:ukb-b-10787	G	T	0.138786	0.0126909	1.9002e-11
12100	ST6_MVMR-OA	rs10129429	Standing height || id:ukb-b-10787	A	G	0.423775	-0.0217387	4.10015e-60
13100	ST6_MVMR-OA	rs10131337	Standing height || id:ukb-b-10787	T	C	0.244243	0.0144346	5.19996e-21
14100	ST6_MVMR-OA	rs1013495	Standing height || id:ukb-b-10787	T	C	0.457301	-0.0214739	5.79963e-60
1588	ST6_MVMR-OA	rs10139746	Standing height || id:ukb-b-10787	G	A	0.54866	-0.0149366	9.79941e-30
16100	ST6_MVMR-OA	rs10145154	Standing height || id:ukb-b-10787	T	C	0.221769	0.00764179	1.40001e-06
17100	ST6_MVMR-OA	rs10155941	Standing height || id:ukb-b-10787	C	T	0.460683	-0.0116492	5.90065e-19
1877	ST6_MVMR-OA	rs10181220	Standing height || id:ukb-b-10787	T	C	0.408776	-0.00841115	1.79999e-10
19100	ST6_MVMR-OA	rs1020048	Standing height || id:ukb-b-10787	C	A	0.809093	-0.0174125	3.90032e-25
20100	ST6_MVMR-OA	rs10202701	Standing height || id:ukb-b-10787	T	C	0.541621	0.0186846	2.19989e-46
21100	ST6_MVMR-OA	rs10207736	Standing height || id:ukb-b-10787	T	A	0.31377	0.0126352	2.09991e-19
22100	ST6_MVMR-OA	rs10221274	Standing height || id:ukb-b-10787	T	G	0.403015	-0.011654	6.4003e-18
2342	ST6_MVMR-OA	rs10233251	Standing height || id:ukb-b-10787	G	A	0.119342	0.0201774	1.99986e-23
24100	ST6_MVMR-OA	rs10241336	Standing height || id:ukb-b-10787	C	T	0.631084	-0.0147019	1.50003e-27
25100	ST6_MVMR-OA	rs10248298	Standing height || id:ukb-b-10787	A	C	0.366056	0.0116815	5.79963e-18
2630	ST6_MVMR-OA	rs10248846	Standing height || id:ukb-b-10787	A	G	0.060807	-0.0162727	2.59998e-09
27100	ST6_MVMR-OA	rs10253161	Standing height || id:ukb-b-10787	G	A	0.29267	-0.00819728	1.09999e-08
28100	ST6_MVMR-OA	rs10283100	Standing height || id:ukb-b-10787	G	A	0.9445	0.0314181	4.19952e-28
29100	ST6_MVMR-OA	rs10401891	Standing height || id:ukb-b-10787	T	C	0.325542	-0.0201602	1e-46
3013	ST6_MVMR-OA	rs1042838	Standing height || id:ukb-b-10787	A	C	0.165796	-0.00999404	1.29999e-08
3110	ST6_MVMR-OA	rs1043413	Standing height || id:ukb-b-10787	G	C	0.388615	0.0191614	5.00035e-46
3210	ST6_MVMR-OA	rs1043463	Standing height || id:ukb-b-10787	T	A	0.632507	-0.00930946	3.59998e-10
3310	ST6_MVMR-OA	rs1043547	Standing height || id:ukb-b-10787	T	G	0.25062	-0.0119203	7.50067e-15
3410	ST6_MVMR-OA	rs1044299	Standing height || id:ukb-b-10787	T	C	0.546034	0.0214915	8.00018e-61
3510	ST6_MVMR-OA	rs10498672	Standing height || id:ukb-b-10787	G	C	0.175595	0.0201025	3.29989e-32
3610	ST6_MVMR-OA	rs1050969	Standing height || id:ukb-b-10787	C	T	0.017473	0.031159	1.5e-09
372	ST6_MVMR-OA	rs1051547	Standing height || id:ukb-b-10787	C	T	0.561563	-0.00962221	5.19996e-13
3810	ST6_MVMR-OA	rs1052256	Standing height || id:ukb-b-10787	G	A	0.187861	0.0193679	1.69981e-31
3910	ST6_MVMR-OA	rs1056173	Standing height || id:ukb-b-10787	A	G	0.113107	-0.0176427	1.59993e-17
4010	ST6_MVMR-OA	rs1065368	Standing height || id:ukb-b-10787	C	T	0.471824	0.0127506	2.99985e-21
4110	ST6_MVMR-OA	rs1074683	Standing height || id:ukb-b-10787	G	C	0.26262	-0.0300431	2.80027e-90
4210	ST6_MVMR-OA	rs10748128	Standing height || id:ukb-b-10787	T	G	0.344563	0.0257921	9.49948e-79
4310	ST6_MVMR-OA	rs10756714	Standing height || id:ukb-b-10787	G	A	0.444215	0.00491195	0.000189998
4410	ST6_MVMR-OA	rs10756792	Standing height || id:ukb-b-10787	T	C	0.742902	0.0134419	3.50026e-19
4510	ST6_MVMR-OA	rs10770705	Standing height || id:ukb-b-10787	C	A	0.66273	-0.0152113	2.70023e-28
4610	ST6_MVMR-OA	rs10773083	Standing height || id:ukb-b-10787	T	G	0.645243	-0.0167543	2.29985e-33
4710	ST6_MVMR-OA	rs10775348	Standing height || id:ukb-b-10787	G	A	0.703719	0.0189637	1.39991e-39
4810	ST6_MVMR-OA	rs10820852	Standing height || id:ukb-b-10787	A	C	0.276262	-0.0059418	4.90004e-05
4910	ST6_MVMR-OA	rs10826579	Standing height || id:ukb-b-10787	A	G	0.152964	-0.0137741	1.20005e-13
5010	ST6_MVMR-OA	rs10827380	Standing height || id:ukb-b-10787	T	C	0.314293	0.00146074	0.3
5110	ST6_MVMR-OA	rs10832961	Standing height || id:ukb-b-10787	G	C	0.758154	-0.015509	3.69999e-24
5210	ST6_MVMR-OA	rs10840242	Standing height || id:ukb-b-10787	C	T	0.503893	0.00954039	3.50026e-13
5310	ST6_MVMR-OA	rs10861678	Standing height || id:ukb-b-10787	A	G	0.265789	-0.015574	5.30029e-26
5410	ST6_MVMR-OA	rs10874746	Standing height || id:ukb-b-10787	C	T	0.656573	0.0157216	9.8992e-31
5510	ST6_MVMR-OA	rs10901216	Standing height || id:ukb-b-10787	A	G	0.347973	-0.0218278	7.70016e-57
5610	ST6_MVMR-OA	rs10916606	Standing height || id:ukb-b-10787	T	C	0.787861	0.0165895	1.69981e-25
5710	ST6_MVMR-OA	rs10922478	Standing height || id:ukb-b-10787	G	A	0.565479	0.0189841	7.59976e-48
5810	ST6_MVMR-OA	rs10923724	Standing height || id:ukb-b-10787	T	C	0.568101	0.00948975	4.79954e-13
5910	ST6_MVMR-OA	rs10943915	Standing height || id:ukb-b-10787	T	A	0.297278	0.0106931	6.29941e-14
6010	ST6_MVMR-OA	rs10948	Standing height || id:ukb-b-10787	T	G	0.663596	-0.0174758	2.99985e-36
6110	ST6_MVMR-OA	rs10953083	Standing height || id:ukb-b-10787	A	C	0.445753	0.0102163	9.09913e-15
6210	ST6_MVMR-OA	rs10957087	Standing height || id:ukb-b-10787	A	T	0.159628	0.000320985	0.86
6310	ST6_MVMR-OA	rs10965698	Standing height || id:ukb-b-10787	T	C	0.369894	-0.00427623	0.0016
6410	ST6_MVMR-OA	rs10980706	Standing height || id:ukb-b-10787	T	G	0.243752	-0.0160075	9.30037e-26
6510	ST6_MVMR-OA	rs10995319	Standing height || id:ukb-b-10787	C	T	0.234453	-0.0140418	1.20005e-19
6610	ST6_MVMR-OA	rs11001271	Standing height || id:ukb-b-10787	A	G	0.25369	0.00832546	3.2e-08
6710	ST6_MVMR-OA	rs11049708	Standing height || id:ukb-b-10787	C	T	0.292525	-0.02959	2.19989e-94
6810	ST6_MVMR-OA	rs11058226	Standing height || id:ukb-b-10787	C	T	0.742115	0.0160921	3.69999e-27
6910	ST6_MVMR-OA	rs11088114	Standing height || id:ukb-b-10787	A	C	0.10653	0.0133054	6.49995e-10
7010	ST6_MVMR-OA	rs11122824	Standing height || id:ukb-b-10787	T	A	0.816544	0.012421	1.9002e-13
7110	ST6_MVMR-OA	rs11144782	Standing height || id:ukb-b-10787	G	C	0.174583	-0.0118348	7.39946e-12
7210	ST6_MVMR-OA	rs11167487	Standing height || id:ukb-b-10787	C	T	0.156187	0.0123317	6.4998e-12
7310	ST6_MVMR-OA	rs111738917	Standing height || id:ukb-b-10787	A	G	0.026181	-0.0288115	1.69981e-12
7410	ST6_MVMR-OA	rs11196169	Standing height || id:ukb-b-10787	G	A	0.527333	-0.00785155	4.39997e-09
7510	ST6_MVMR-OA	rs11198898	Standing height || id:ukb-b-10787	C	A	0.763223	-0.0202846	2.09991e-39
7610	ST6_MVMR-OA	rs11205303	Standing height || id:ukb-b-10787	C	T	0.406554	0.0343588	5.00035e-149
7710	ST6_MVMR-OA	rs112153300	Standing height || id:ukb-b-10787	A	G	0.08903	0.0241257	2.29985e-25
7810	ST6_MVMR-OA	rs11217863	Standing height || id:ukb-b-10787	A	G	0.116091	-0.0222611	1.29987e-27
7910	ST6_MVMR-OA	rs11221158	Standing height || id:ukb-b-10787	T	C	0.225284	-0.0120672	1.39991e-14
8010	ST6_MVMR-OA	rs11245333	Standing height || id:ukb-b-10787	A	C	0.404943	0.0154443	7.10068e-31
8110	ST6_MVMR-OA	rs112471207	Standing height || id:ukb-b-10787	T	C	0.246621	-0.0158455	6.4998e-26
8410	ST6_MVMR-OA	rs11259936	Standing height || id:ukb-b-10787	C	A	0.522781	0.0357708	1e-164
8510	ST6_MVMR-OA	rs112635811	Standing height || id:ukb-b-10787	T	C	0.084468	-0.0142212	5.69994e-09
8610	ST6_MVMR-OA	rs11263719	Standing height || id:ukb-b-10787	T	C	0.469649	0.000699061	0.6
8710	ST6_MVMR-OA	rs113595815	Standing height || id:ukb-b-10787	G	T	0.052292	-0.0200277	8.4004e-12
8810	ST6_MVMR-OA	rs113624107	Standing height || id:ukb-b-10787	A	G	0.225855	-0.00493636	0.0017
8910	ST6_MVMR-OA	rs113851505	Standing height || id:ukb-b-10787	T	C	0.183974	-0.00927822	4.70002e-08
9010	ST6_MVMR-OA	rs11466399	Standing height || id:ukb-b-10787	A	G	0.286927	0.0275801	3.29989e-82
9110	ST6_MVMR-OA	rs114784809	Standing height || id:ukb-b-10787	A	G	0.025391	0.0313514	7.00003e-14
9210	ST6_MVMR-OA	rs11553764	Standing height || id:ukb-b-10787	T	C	0.169703	0.0124731	8.00018e-13
9310	ST6_MVMR-OA	rs11603984	Standing height || id:ukb-b-10787	T	G	0.13514	-0.0038765	0.0430002
9410	ST6_MVMR-OA	rs116211567	Standing height || id:ukb-b-10787	C	T	0.080909	-0.0239078	1.20005e-23
9510	ST6_MVMR-OA	rs11664106	Standing height || id:ukb-b-10787	T	A	0.374049	-0.00187958	0.18
9610	ST6_MVMR-OA	rs11664336	Standing height || id:ukb-b-10787	T	A	0.434569	0.0253684	1.99986e-81
9710	ST6_MVMR-OA	rs11671106	Standing height || id:ukb-b-10787	T	C	0.354434	-0.00829841	1.5e-09
9810	ST6_MVMR-OA	rs11678288	Standing height || id:ukb-b-10787	A	T	0.588393	-0.0101942	1.50003e-14
9910	ST6_MVMR-OA	rs11681299	Standing height || id:ukb-b-10787	T	C	0.286715	0.0224663	2.09991e-55
10010	ST6_MVMR-OA	rs11690176	Standing height || id:ukb-b-10787	A	G	0.317904	-0.0111347	1.29987e-15
10110	ST6_MVMR-OA	rs11691869	Standing height || id:ukb-b-10787	A	C	0.362024	0.00175295	0.2
10210	ST6_MVMR-OA	rs1169738	Standing height || id:ukb-b-10787	A	G	0.031918	0.0216198	6.1e-09
10310	ST6_MVMR-OA	rs11704728	Standing height || id:ukb-b-10787	T	C	0.196367	0.00217865	0.19
10410	ST6_MVMR-OA	rs11708810	Standing height || id:ukb-b-10787	A	T	0.25078	0.0143591	2.39994e-21
10510	ST6_MVMR-OA	rs11709402	Standing height || id:ukb-b-10787	G	A	0.278742	-0.00122479	0.4
10610	ST6_MVMR-OA	rs11710894	Standing height || id:ukb-b-10787	T	C	0.168578	-0.0121378	3.29989e-12
10710	ST6_MVMR-OA	rs11711770	Standing height || id:ukb-b-10787	G	A	0.1709	-0.0142608	1.80011e-16
10810	ST6_MVMR-OA	rs11713042	Standing height || id:ukb-b-10787	C	T	0.473783	0.0123825	2.39994e-21
10910	ST6_MVMR-OA	rs1171614	Standing height || id:ukb-b-10787	C	T	0.769106	-0.0186864	3.19963e-33
11010	ST6_MVMR-OA	rs11720869	Standing height || id:ukb-b-10787	A	G	0.668249	0.00947484	9.3994e-12
11110	ST6_MVMR-OA	rs11722554	Standing height || id:ukb-b-10787	A	G	0.037916	-0.0319218	8.10028e-21
11210	ST6_MVMR-OA	rs117342986	Standing height || id:ukb-b-10787	T	C	0.026409	0.00709976	0.0980009
11310	ST6_MVMR-OA	rs11743919	Standing height || id:ukb-b-10787	T	C	0.213761	-0.011314	1e-12
11410	ST6_MVMR-OA	rs11746047	Standing height || id:ukb-b-10787	T	C	0.379838	0.0114831	1.59993e-17
11510	ST6_MVMR-OA	rs11747997	Standing height || id:ukb-b-10787	C	A	0.328764	0.0115007	1.59993e-16
11610	ST6_MVMR-OA	rs11754773	Standing height || id:ukb-b-10787	G	A	0.093353	0.0426973	5.90065e-81
11710	ST6_MVMR-OA	rs11774206	Standing height || id:ukb-b-10787	C	T	0.764036	-0.015328	2.39994e-23
11810	ST6_MVMR-OA	rs1178172	Standing height || id:ukb-b-10787	C	T	0.212634	0.0152921	8.9002e-22
11910	ST6_MVMR-OA	rs117829095	Standing height || id:ukb-b-10787	A	C	0.077904	0.015465	4.49997e-10
12010	ST6_MVMR-OA	rs1179947	Standing height || id:ukb-b-10787	A	G	0.782563	-0.00973182	7.79992e-10
12110	ST6_MVMR-OA	rs118173451	Standing height || id:ukb-b-10787	C	T	0.016152	-0.0545347	9.09913e-25
12210	ST6_MVMR-OA	rs1183668	Standing height || id:ukb-b-10787	G	C	0.370127	0.00528687	0.000109999
12310	ST6_MVMR-OA	rs11857726	Standing height || id:ukb-b-10787	A	G	0.379428	-0.0138048	1.39991e-24
12410	ST6_MVMR-OA	rs11877685	Standing height || id:ukb-b-10787	A	G	0.155786	-0.0115027	3.40001e-10
12510	ST6_MVMR-OA	rs11898716	Standing height || id:ukb-b-10787	G	A	0.708074	0.0108291	4.79954e-14
12610	ST6_MVMR-OA	rs11947952	Standing height || id:ukb-b-10787	G	C	0.63615	0.00852434	3.2e-10
12710	ST6_MVMR-OA	rs11955153	Standing height || id:ukb-b-10787	C	T	0.235789	-0.0232208	1.69981e-51
12810	ST6_MVMR-OA	rs11957435	Standing height || id:ukb-b-10787	C	T	0.209912	-0.0121185	6.4003e-14
12910	ST6_MVMR-OA	rs11998884	Standing height || id:ukb-b-10787	T	C	0.06181	0.0188111	7.50067e-12
13010	ST6_MVMR-OA	rs12051048	Standing height || id:ukb-b-10787	A	C	0.231912	0.026557	2.39994e-65
13110	ST6_MVMR-OA	rs12088284	Standing height || id:ukb-b-10787	T	C	0.300816	-0.00172837	0.22
13210	ST6_MVMR-OA	rs12103006	Standing height || id:ukb-b-10787	G	A	0.569082	0.0120475	1e-19
13310	ST6_MVMR-OA	rs12130046	Standing height || id:ukb-b-10787	A	G	0.148513	-0.0168305	4.00037e-20
13410	ST6_MVMR-OA	rs12132534	Standing height || id:ukb-b-10787	G	C	0.142706	0.0107798	6.19998e-09
13510	ST6_MVMR-OA	rs12140153	Standing height || id:ukb-b-10787	T	G	0.09424	-0.00574093	0.012
13610	ST6_MVMR-OA	rs12185993	Standing height || id:ukb-b-10787	A	T	0.22679	0.0102095	6.29941e-11
13710	ST6_MVMR-OA	rs12209223	Standing height || id:ukb-b-10787	A	C	0.10134	0.0313272	9.09913e-48
13810	ST6_MVMR-OA	rs12259464	Standing height || id:ukb-b-10787	A	G	0.48447	-0.000729375	0.58
13910	ST6_MVMR-OA	rs12300276	Standing height || id:ukb-b-10787	A	G	0.233923	0.00420383	0.0064
14010	ST6_MVMR-OA	rs12342779	Standing height || id:ukb-b-10787	G	T	0.201908	-0.0308688	5.10035e-80
14110	ST6_MVMR-OA	rs12348423	Standing height || id:ukb-b-10787	C	A	0.250398	-0.0131373	2.90001e-18
14210	ST6_MVMR-OA	rs12362444	Standing height || id:ukb-b-10787	A	G	0.55602	-0.00855126	9.09913e-11
14310	ST6_MVMR-OA	rs12452505	Standing height || id:ukb-b-10787	G	C	0.142356	-0.0298046	9.8992e-57
14410	ST6_MVMR-OA	rs12452590	Standing height || id:ukb-b-10787	G	T	0.361744	0.0129203	6.20012e-21
14510	ST6_MVMR-OA	rs12459155	Standing height || id:ukb-b-10787	G	C	0.130694	-0.0135334	4.10015e-12
14610	ST6_MVMR-OA	rs12462975	Standing height || id:ukb-b-10787	A	G	0.329683	0.00828122	3.79997e-09
14710	ST6_MVMR-OA	rs12466227	Standing height || id:ukb-b-10787	G	A	0.548468	-0.0102371	4.60045e-15
14810	ST6_MVMR-OA	rs12483653	Standing height || id:ukb-b-10787	T	C	0.78055	-0.0129415	8.99912e-16
14910	ST6_MVMR-OA	rs12507026	Standing height || id:ukb-b-10787	T	A	0.434758	-0.000329367	0.8
15010	ST6_MVMR-OA	rs12517974	Standing height || id:ukb-b-10787	C	A	0.173538	0.010044	5.1e-09
15110	ST6_MVMR-OA	rs12552167	Standing height || id:ukb-b-10787	T	C	0.284014	0.0175781	6.20012e-34
15210	ST6_MVMR-OA	rs12572775	Standing height || id:ukb-b-10787	T	A	0.558583	0.0207436	7.00003e-56
15310	ST6_MVMR-OA	rs12586289	Standing height || id:ukb-b-10787	T	G	0.56986	0.0126157	1.9002e-21
15410	ST6_MVMR-OA	rs12592845	Standing height || id:ukb-b-10787	T	C	0.089884	-0.0251655	3.29989e-28
15510	ST6_MVMR-OA	rs12622270	Standing height || id:ukb-b-10787	C	T	0.167122	-0.0104133	2.19999e-09
15610	ST6_MVMR-OA	rs12645070	Standing height || id:ukb-b-10787	A	G	0.183238	0.0242564	4.90004e-47
15710	ST6_MVMR-OA	rs12648093	Standing height || id:ukb-b-10787	G	A	0.745477	-0.0136056	9.79941e-20
1589	ST6_MVMR-OA	rs1266876	Standing height || id:ukb-b-10787	T	C	0.349606	0.00373857	0.00589997
15910	ST6_MVMR-OA	rs12669267	Standing height || id:ukb-b-10787	T	C	0.133088	-0.0176304	1.29987e-19
16010	ST6_MVMR-OA	rs12680342	Standing height || id:ukb-b-10787	G	T	0.229	-0.00354924	0.0219999
16110	ST6_MVMR-OA	rs12813930	Standing height || id:ukb-b-10787	C	T	0.203731	-0.0126495	5.30029e-15
16210	ST6_MVMR-OA	rs1285992	Standing height || id:ukb-b-10787	G	A	0.710456	0.000197218	0.89
16310	ST6_MVMR-OA	rs1291066	Standing height || id:ukb-b-10787	C	G	0.808481	0.0157438	3.50026e-21
16410	ST6_MVMR-OA	rs12924101	Standing height || id:ukb-b-10787	C	A	0.186072	-0.0133876	1.9002e-15
16510	ST6_MVMR-OA	rs12952981	Standing height || id:ukb-b-10787	A	G	0.355344	0.0122798	2.99985e-19
16610	ST6_MVMR-OA	rs12966785	Standing height || id:ukb-b-10787	A	G	0.381975	-0.0116103	9.70063e-18
16710	ST6_MVMR-OA	rs12968652	Standing height || id:ukb-b-10787	A	G	0.398207	-0.014194	1.50003e-25
16810	ST6_MVMR-OA	rs12982509	Standing height || id:ukb-b-10787	C	T	0.220759	0.0181866	1.9002e-30
16910	ST6_MVMR-OA	rs12985850	Standing height || id:ukb-b-10787	A	G	0.401088	0.0250589	2.29985e-77
17010	ST6_MVMR-OA	rs13007086	Standing height || id:ukb-b-10787	T	A	0.827558	0.00719132	2.90001e-05
17110	ST6_MVMR-OA	rs13014796	Standing height || id:ukb-b-10787	A	G	0.169176	-0.0170775	8.60003e-23
17210	ST6_MVMR-OA	rs13041213	Standing height || id:ukb-b-10787	A	T	0.235434	0.0247857	3.40017e-57
17310	ST6_MVMR-OA	rs13102005	Standing height || id:ukb-b-10787	A	T	0.438157	0.0076448	5.89997e-09
17410	ST6_MVMR-OA	rs13168903	Standing height || id:ukb-b-10787	G	T	0.414828	-0.00800838	1.5e-09
17510	ST6_MVMR-OA	rs1317867	Standing height || id:ukb-b-10787	G	A	0.511926	0.0185562	6.59933e-45
17610	ST6_MVMR-OA	rs13178887	Standing height || id:ukb-b-10787	C	T	0.386875	-0.0200087	1.29987e-50
17710	ST6_MVMR-OA	rs13179048	Standing height || id:ukb-b-10787	A	C	0.306872	0.0122048	5.50047e-18
17810	ST6_MVMR-OA	rs13264909	Standing height || id:ukb-b-10787	T	A	0.42892	-0.00348422	0.00850002
17910	ST6_MVMR-OA	rs1330199	Standing height || id:ukb-b-10787	T	G	0.483129	0.000179689	0.89
18010	ST6_MVMR-OA	rs13322435	Standing height || id:ukb-b-10787	G	A	0.404478	0.00550598	3.69999e-05
18110	ST6_MVMR-OA	rs13334364	Standing height || id:ukb-b-10787	C	T	0.075089	-0.0254216	1.9002e-24
18210	ST6_MVMR-OA	rs13406427	Standing height || id:ukb-b-10787	G	C	0.267148	0.0115864	2.60016e-15
18310	ST6_MVMR-OA	rs1352982	Standing height || id:ukb-b-10787	G	A	0.36734	0.0100862	1.10002e-13
18410	ST6_MVMR-OA	rs136029	Standing height || id:ukb-b-10787	A	G	0.413605	0.0119752	4.00037e-19
18510	ST6_MVMR-OA	rs138548025	Standing height || id:ukb-b-10787	C	T	0.044957	0.0194099	4.60002e-09
18610	ST6_MVMR-OA	rs138937927	Standing height || id:ukb-b-10787	T	C	0.025628	-0.0449331	1.69981e-25
1878	ST6_MVMR-OA	rs1393421	Standing height || id:ukb-b-10787	A	G	0.936952	0.0159563	3.2e-09
18810	ST6_MVMR-OA	rs1395602	Standing height || id:ukb-b-10787	C	A	0.48406	0.00983951	7.89951e-14
18910	ST6_MVMR-OA	rs140182288	Standing height || id:ukb-b-10787	T	C	0.026695	0.0234688	2.39999e-08
19010	ST6_MVMR-OA	rs140753094	Standing height || id:ukb-b-10787	A	C	0.124412	0.0149373	3.40017e-14
19110	ST6_MVMR-OA	rs1420150	Standing height || id:ukb-b-10787	G	C	0.217195	-0.00956276	1.5e-09
19210	ST6_MVMR-OA	rs142190120	Standing height || id:ukb-b-10787	T	C	0.012999	-0.0460584	2.70023e-15
19310	ST6_MVMR-OA	rs143384	Standing height || id:ukb-b-10787	G	A	0.404382	0.0593269	0
19410	ST6_MVMR-OA	rs143840904	Standing height || id:ukb-b-10787	T	C	0.019757	-0.103446	1.20005e-100
19510	ST6_MVMR-OA	rs1441098	Standing height || id:ukb-b-10787	T	A	0.544429	0.000592324	0.649999
19610	ST6_MVMR-OA	rs1441264	Standing height || id:ukb-b-10787	A	G	0.593703	-0.000692962	0.61
19710	ST6_MVMR-OA	rs144351518	Standing height || id:ukb-b-10787	G	A	0.032685	-0.0364062	1.20005e-21
19810	ST6_MVMR-OA	rs1443536	Standing height || id:ukb-b-10787	G	A	0.30494	0.031917	2.30144e-112
19910	ST6_MVMR-OA	rs1443930	Standing height || id:ukb-b-10787	G	T	0.663783	0.00803607	2e-08
20010	ST6_MVMR-OA	rs1458156	Standing height || id:ukb-b-10787	T	C	0.488418	0.00410499	0.0017
20110	ST6_MVMR-OA	rs145873050	Standing height || id:ukb-b-10787	T	G	0.027005	-0.0255731	2.59998e-10
20210	ST6_MVMR-OA	rs146381464	Standing height || id:ukb-b-10787	A	C	0.02298	0.0798442	4.10015e-74
20310	ST6_MVMR-OA	rs1467847	Standing height || id:ukb-b-10787	C	G	0.565774	0.0156957	5.40008e-32
20410	ST6_MVMR-OA	rs1468177	Standing height || id:ukb-b-10787	C	T	0.361212	0.010722	5.70033e-15
20510	ST6_MVMR-OA	rs146851424	Standing height || id:ukb-b-10787	C	A	0.021614	0.0943173	3.69999e-95
20610	ST6_MVMR-OA	rs147110934	Standing height || id:ukb-b-10787	T	G	0.024305	-0.0662951	1.29987e-54
20710	ST6_MVMR-OA	rs147176253	Standing height || id:ukb-b-10787	A	G	0.063619	-0.0183888	1.99986e-11
20810	ST6_MVMR-OA	rs1472565	Standing height || id:ukb-b-10787	C	T	0.46706	-0.0150252	7.19946e-31
20910	ST6_MVMR-OA	rs1474647	Standing height || id:ukb-b-10787	T	C	0.551059	-0.0133275	1.59993e-24
21010	ST6_MVMR-OA	rs147472851	Standing height || id:ukb-b-10787	A	G	0.257217	0.0128882	1.99986e-17
21110	ST6_MVMR-OA	rs1490384	Standing height || id:ukb-b-10787	T	C	0.50007	0.032697	1.59956e-140
21210	ST6_MVMR-OA	rs1490819	Standing height || id:ukb-b-10787	T	C	0.162067	0.0162271	7.29962e-20
21310	ST6_MVMR-OA	rs149290349	Standing height || id:ukb-b-10787	A	G	0.074709	0.0141698	1.29999e-08
21410	ST6_MVMR-OA	rs149802978	Standing height || id:ukb-b-10787	G	C	0.052507	-0.0218764	8.10028e-14
21510	ST6_MVMR-OA	rs149840699	Standing height || id:ukb-b-10787	A	G	0.079246	0.0189953	1.29987e-14
21610	ST6_MVMR-OA	rs150095746	Standing height || id:ukb-b-10787	G	A	0.029312	0.0225464	1.29999e-08
21710	ST6_MVMR-OA	rs151123887	Standing height || id:ukb-b-10787	A	G	0.022536	-0.0406349	1.39991e-18
21810	ST6_MVMR-OA	rs1514134	Standing height || id:ukb-b-10787	C	T	0.385063	-0.00915765	6.89922e-12
21910	ST6_MVMR-OA	rs1524065	Standing height || id:ukb-b-10787	A	C	0.653528	0.0161542	4.49987e-32
22010	ST6_MVMR-OA	rs1531851	Standing height || id:ukb-b-10787	C	T	0.261307	-0.00829137	2e-08
22110	ST6_MVMR-OA	rs1545552	Standing height || id:ukb-b-10787	G	A	0.708678	0.0237003	2.39994e-61
22210	ST6_MVMR-OA	rs156201	Standing height || id:ukb-b-10787	C	G	0.753425	-0.000638227	0.67
22310	ST6_MVMR-OA	rs1563387	Standing height || id:ukb-b-10787	T	G	0.379581	-0.00831581	1.09999e-09
22410	ST6_MVMR-OA	rs1573891	Standing height || id:ukb-b-10787	C	G	0.158554	-0.0339015	3.40017e-79
22510	ST6_MVMR-OA	rs1574220	Standing height || id:ukb-b-10787	C	T	0.080908	0.0220335	7.39946e-20
22610	ST6_MVMR-OA	rs1593071	Standing height || id:ukb-b-10787	C	A	0.452827	-0.0181821	8.9002e-44
22710	ST6_MVMR-OA	rs1599473	Standing height || id:ukb-b-10787	T	G	0.243616	-0.0199866	4.60045e-39
22810	ST6_MVMR-OA	rs165656	Standing height || id:ukb-b-10787	C	G	0.517365	0.00107153	0.42
22910	ST6_MVMR-OA	rs16824590	Standing height || id:ukb-b-10787	A	G	0.114179	-0.0157893	9.09913e-15
23010	ST6_MVMR-OA	rs16905189	Standing height || id:ukb-b-10787	G	C	0.366803	-0.0274204	4.10015e-90
23110	ST6_MVMR-OA	rs16942323	Standing height || id:ukb-b-10787	C	T	0.026897	-0.0926082	4.69894e-116
23210	ST6_MVMR-OA	rs16951879	Standing height || id:ukb-b-10787	T	C	0.019924	0.0332192	1.20005e-12
23310	ST6_MVMR-OA	rs17034560	Standing height || id:ukb-b-10787	A	G	0.037123	0.0199313	6.29999e-09
23410	ST6_MVMR-OA	rs17038164	Standing height || id:ukb-b-10787	C	T	0.256793	-0.0306447	6.4998e-95
23510	ST6_MVMR-OA	rs17038954	Standing height || id:ukb-b-10787	T	C	0.062856	0.0199328	1.20005e-13
23610	ST6_MVMR-OA	rs17148514	Standing height || id:ukb-b-10787	T	C	0.241691	-0.0135592	1.10002e-18
23710	ST6_MVMR-OA	rs17157112	Standing height || id:ukb-b-10787	G	T	0.470644	-0.0162004	5.50047e-35
23810	ST6_MVMR-OA	rs17197114	Standing height || id:ukb-b-10787	C	T	0.177044	0.0158329	5.90065e-20
23910	ST6_MVMR-OA	rs172179	Standing height || id:ukb-b-10787	C	G	0.59189	-0.00987559	1.50003e-13
24010	ST6_MVMR-OA	rs17218879	Standing height || id:ukb-b-10787	G	C	0.338657	-0.00146592	0.29
24110	ST6_MVMR-OA	rs1729090	Standing height || id:ukb-b-10787	T	C	0.385022	-0.00980812	4.10015e-13
24210	ST6_MVMR-OA	rs1730040	Standing height || id:ukb-b-10787	G	A	0.415777	0.0155556	5.10035e-32
24310	ST6_MVMR-OA	rs17357954	Standing height || id:ukb-b-10787	T	G	0.219511	0.0304968	2.09991e-84
24410	ST6_MVMR-OA	rs17400325	Standing height || id:ukb-b-10787	C	T	0.041564	0.0402301	3.29989e-35
24510	ST6_MVMR-OA	rs17409588	Standing height || id:ukb-b-10787	C	T	0.317755	0.010157	3.90032e-13
24610	ST6_MVMR-OA	rs1741344	Standing height || id:ukb-b-10787	T	C	0.634536	-0.0200927	2.39994e-49
24710	ST6_MVMR-OA	rs174529	Standing height || id:ukb-b-10787	C	T	0.373656	-0.00931697	6.09958e-12
24810	ST6_MVMR-OA	rs17454369	Standing height || id:ukb-b-10787	C	G	0.055533	0.0194408	8.10028e-12
24910	ST6_MVMR-OA	rs17472816	Standing height || id:ukb-b-10787	G	A	0.055958	-0.0238025	1.80011e-16
25010	ST6_MVMR-OA	rs17511102	Standing height || id:ukb-b-10787	T	A	0.08908	0.0321776	3.40017e-45
25110	ST6_MVMR-OA	rs17770336	Standing height || id:ukb-b-10787	T	C	0.322445	-0.00258487	0.064
25210	ST6_MVMR-OA	rs17800727	Standing height || id:ukb-b-10787	G	A	0.300422	0.020833	5.10035e-48
25310	ST6_MVMR-OA	rs17814208	Standing height || id:ukb-b-10787	G	A	0.243792	0.00362147	0.017
25410	ST6_MVMR-OA	rs1793636	Standing height || id:ukb-b-10787	C	G	0.30914	0.00124139	0.38
25510	ST6_MVMR-OA	rs184090834	Standing height || id:ukb-b-10787	A	T	0.014744	-0.086633	4.00037e-52
25610	ST6_MVMR-OA	rs1863758	Standing height || id:ukb-b-10787	G	A	0.702892	0.0081748	1.09999e-08
25710	ST6_MVMR-OA	rs1867780	Standing height || id:ukb-b-10787	G	C	0.278162	-0.014751	4.70002e-24
25810	ST6_MVMR-OA	rs1875969	Standing height || id:ukb-b-10787	C	G	0.417207	-0.0130602	6.59933e-23
25910	ST6_MVMR-OA	rs1884897	Standing height || id:ukb-b-10787	G	A	0.627397	-0.0345351	4.60257e-142
26010	ST6_MVMR-OA	rs188571030	Standing height || id:ukb-b-10787	T	C	0.009833	0.0474622	2.29985e-11
26110	ST6_MVMR-OA	rs1910252	Standing height || id:ukb-b-10787	T	C	0.167525	0.016643	2.39994e-21
26210	ST6_MVMR-OA	rs1952256	Standing height || id:ukb-b-10787	G	A	0.344989	0.0327572	3.1989e-127
2631	ST6_MVMR-OA	rs1962482	Standing height || id:ukb-b-10787	T	G	0.16762	-0.0122811	1.69981e-12
26410	ST6_MVMR-OA	rs1984119	Standing height || id:ukb-b-10787	C	T	0.255627	-0.0295024	2.29985e-84
26510	ST6_MVMR-OA	rs1985278	Standing height || id:ukb-b-10787	T	G	0.39085	-0.0152699	5.40008e-30
26610	ST6_MVMR-OA	rs1985299	Standing height || id:ukb-b-10787	G	A	0.501858	0.00882874	1.9002e-11
26710	ST6_MVMR-OA	rs1990657	Standing height || id:ukb-b-10787	C	T	0.428274	-0.0178406	1.20005e-41
26810	ST6_MVMR-OA	rs1996711	Standing height || id:ukb-b-10787	C	T	0.493543	-0.0120917	1.59993e-20
26910	ST6_MVMR-OA	rs2006122	Standing height || id:ukb-b-10787	T	A	0.270182	0.0374011	4.79733e-141
27010	ST6_MVMR-OA	rs2034395	Standing height || id:ukb-b-10787	T	G	0.167946	-0.0234328	2.49977e-41
27110	ST6_MVMR-OA	rs2035901	Standing height || id:ukb-b-10787	G	A	0.468308	0.0239698	7.00003e-75
27210	ST6_MVMR-OA	rs2061708	Standing height || id:ukb-b-10787	C	G	0.588873	-0.0176111	1.69981e-40
27310	ST6_MVMR-OA	rs2065036	Standing height || id:ukb-b-10787	T	C	0.651044	-0.0094055	1.20005e-11
27410	ST6_MVMR-OA	rs2072346	Standing height || id:ukb-b-10787	T	C	0.809557	0.0157038	4.49987e-21
27510	ST6_MVMR-OA	rs2093210	Standing height || id:ukb-b-10787	T	C	0.607414	-0.0289701	5.19996e-103
27610	ST6_MVMR-OA	rs2099333	Standing height || id:ukb-b-10787	T	C	0.178765	-0.0197806	9.30037e-31
27710	ST6_MVMR-OA	rs2110748	Standing height || id:ukb-b-10787	A	C	0.977882	-0.0312838	1.39991e-12
27810	ST6_MVMR-OA	rs2119753	Standing height || id:ukb-b-10787	G	A	0.390199	-0.00369931	0.00560003
27910	ST6_MVMR-OA	rs2151248	Standing height || id:ukb-b-10787	C	G	0.730651	0.00472216	0.0012
28010	ST6_MVMR-OA	rs215226	Standing height || id:ukb-b-10787	G	A	0.403856	0.0188864	1.80011e-45
28110	ST6_MVMR-OA	rs2157323	Standing height || id:ukb-b-10787	C	T	0.732553	0.0146702	1.29987e-23
28210	ST6_MVMR-OA	rs2181834	Standing height || id:ukb-b-10787	T	G	0.550246	0.0158175	3.10027e-33
28310	ST6_MVMR-OA	rs219162	Standing height || id:ukb-b-10787	G	C	0.672358	0.00962182	4.30031e-12
28410	ST6_MVMR-OA	rs2194411	Standing height || id:ukb-b-10787	A	G	0.128404	0.0433997	1.39959e-107
28510	ST6_MVMR-OA	rs2219320	Standing height || id:ukb-b-10787	C	T	0.25388	-0.0181363	3.69999e-34
28610	ST6_MVMR-OA	rs2229094	Standing height || id:ukb-b-10787	C	T	0.254512	-0.0241271	3.90032e-59
28710	ST6_MVMR-OA	rs2239748	Standing height || id:ukb-b-10787	T	C	0.361062	0.0141323	5.90065e-25
28810	ST6_MVMR-OA	rs2240169	Standing height || id:ukb-b-10787	T	C	0.337209	0.00865227	4.49997e-10
28910	ST6_MVMR-OA	rs2270894	Standing height || id:ukb-b-10787	G	C	0.203212	-0.0273135	2.09991e-59
29010	ST6_MVMR-OA	rs2276190	Standing height || id:ukb-b-10787	A	G	0.277388	0.0023131	0.12
29110	ST6_MVMR-OA	rs227745	Standing height || id:ukb-b-10787	A	T	0.27042	0.0193513	1.59993e-39
29210	ST6_MVMR-OA	rs228279	Standing height || id:ukb-b-10787	C	T	0.226818	-0.0160347	1.29987e-24
29310	ST6_MVMR-OA	rs2290154	Standing height || id:ukb-b-10787	C	T	0.35832	-0.0152067	1.80011e-28
29410	ST6_MVMR-OA	rs2302580	Standing height || id:ukb-b-10787	T	C	0.420754	-0.017225	1.50003e-38
29510	ST6_MVMR-OA	rs2303597	Standing height || id:ukb-b-10787	C	T	0.705845	-0.013328	1.29987e-20
29610	ST6_MVMR-OA	rs2305141	Standing height || id:ukb-b-10787	G	A	0.596002	0.0136081	8.9002e-25
29710	ST6_MVMR-OA	rs2307111	Standing height || id:ukb-b-10787	C	T	0.394978	-0.00558307	2.90001e-05
29810	ST6_MVMR-OA	rs2326181	Standing height || id:ukb-b-10787	T	C	0.498794	-0.00858957	5.50047e-11
29910	ST6_MVMR-OA	rs235763	Standing height || id:ukb-b-10787	C	T	0.402424	-0.0159447	1.50003e-32
30010	ST6_MVMR-OA	rs2378788	Standing height || id:ukb-b-10787	G	A	0.733254	-0.00863486	4.79999e-09
3014	ST6_MVMR-OA	rs2384145	Standing height || id:ukb-b-10787	C	G	0.413739	0.0275068	1.10002e-96
3021	ST6_MVMR-OA	rs2396625	Standing height || id:ukb-b-10787	A	T	0.421328	2.0846e-05	0.99
3031	ST6_MVMR-OA	rs2410728	Standing height || id:ukb-b-10787	G	C	0.758965	0.0110118	5.30029e-13
3041	ST6_MVMR-OA	rs2427312	Standing height || id:ukb-b-10787	T	C	0.200183	-0.0112594	6.70039e-12
3051	ST6_MVMR-OA	rs244711	Standing height || id:ukb-b-10787	T	C	0.68588	0.0390758	3.59749e-148
3061	ST6_MVMR-OA	rs246185	Standing height || id:ukb-b-10787	C	T	0.322531	0.0180786	2.70023e-37
3071	ST6_MVMR-OA	rs2475314	Standing height || id:ukb-b-10787	A	G	0.600682	-0.0108492	4.49987e-16
3081	ST6_MVMR-OA	rs2512892	Standing height || id:ukb-b-10787	C	T	0.566092	-0.0052325	7.59994e-05
3091	ST6_MVMR-OA	rs2513299	Standing height || id:ukb-b-10787	T	C	0.846384	0.0221588	1e-33
3101	ST6_MVMR-OA	rs2527166	Standing height || id:ukb-b-10787	T	C	0.797445	-0.00935315	1.2e-08
3111	ST6_MVMR-OA	rs2545101	Standing height || id:ukb-b-10787	T	C	0.209338	-0.0110285	6.29941e-12
3121	ST6_MVMR-OA	rs2568958	Standing height || id:ukb-b-10787	A	G	0.603684	-0.00105169	0.43
3131	ST6_MVMR-OA	rs2570515	Standing height || id:ukb-b-10787	T	C	0.741638	-0.00929647	4.70002e-10
3141	ST6_MVMR-OA	rs2577955	Standing height || id:ukb-b-10787	T	C	0.802769	-0.00709072	1.5e-05
3151	ST6_MVMR-OA	rs2592831	Standing height || id:ukb-b-10787	C	T	0.335219	0.0175838	2.90001e-37
3161	ST6_MVMR-OA	rs2595508	Standing height || id:ukb-b-10787	G	A	0.233248	-0.0128559	8.00018e-17
3171	ST6_MVMR-OA	rs2610986	Standing height || id:ukb-b-10787	T	C	0.655465	-0.0208969	8.9002e-50
3181	ST6_MVMR-OA	rs2613946	Standing height || id:ukb-b-10787	G	A	0.368215	0.0111566	2.19989e-16
3191	ST6_MVMR-OA	rs261532	Standing height || id:ukb-b-10787	T	G	0.29319	0.0149261	1.9002e-25
3201	ST6_MVMR-OA	rs264766	Standing height || id:ukb-b-10787	C	T	0.671454	0.013044	5.30029e-21
3211	ST6_MVMR-OA	rs2648725	Standing height || id:ukb-b-10787	A	T	0.213198	0.0212425	2.90001e-40
3221	ST6_MVMR-OA	rs2654969	Standing height || id:ukb-b-10787	G	A	0.770165	-0.0139065	3.69999e-19
3231	ST6_MVMR-OA	rs2663335	Standing height || id:ukb-b-10787	T	A	0.193058	-0.00968285	6.59994e-09
3241	ST6_MVMR-OA	rs2675228	Standing height || id:ukb-b-10787	T	C	0.903865	-0.0273216	6.70039e-35
3251	ST6_MVMR-OA	rs2678204	Standing height || id:ukb-b-10787	G	T	0.340154	0.00132466	0.33
3261	ST6_MVMR-OA	rs2697546	Standing height || id:ukb-b-10787	G	A	0.67778	-0.00906238	8.10028e-11
3271	ST6_MVMR-OA	rs2715094	Standing height || id:ukb-b-10787	A	G	0.746788	-0.0117822	4.30031e-15
3281	ST6_MVMR-OA	rs2724616	Standing height || id:ukb-b-10787	G	A	0.645176	-0.0207918	2.19989e-52
3291	ST6_MVMR-OA	rs2732744	Standing height || id:ukb-b-10787	C	T	0.234184	-0.0096302	4.49997e-10
3301	ST6_MVMR-OA	rs273974	Standing height || id:ukb-b-10787	T	C	0.482511	0.0126058	4.79954e-22
3311	ST6_MVMR-OA	rs2741311	Standing height || id:ukb-b-10787	C	T	0.921462	-0.0287664	1.50003e-32
3321	ST6_MVMR-OA	rs2746026	Standing height || id:ukb-b-10787	T	C	0.40248	0.0118755	5.79963e-19
3331	ST6_MVMR-OA	rs274668	Standing height || id:ukb-b-10787	T	C	0.675726	-0.0110548	2.39994e-15
3341	ST6_MVMR-OA	rs2755237	Standing height || id:ukb-b-10787	C	A	0.149374	-0.0141735	1.39991e-14
3351	ST6_MVMR-OA	rs2763263	Standing height || id:ukb-b-10787	A	T	0.244617	-0.0213886	4.79954e-45
3361	ST6_MVMR-OA	rs2780226	Standing height || id:ukb-b-10787	T	C	0.910397	-0.0626187	5.29663e-168
3371	ST6_MVMR-OA	rs2789514	Standing height || id:ukb-b-10787	A	G	0.867954	0.0172252	8.4004e-19
3381	ST6_MVMR-OA	rs2802295	Standing height || id:ukb-b-10787	G	A	0.626094	0.0157727	5.50047e-32
3391	ST6_MVMR-OA	rs2808290	Standing height || id:ukb-b-10787	T	C	0.502539	0.0142976	1.39991e-27
3401	ST6_MVMR-OA	rs2812237	Standing height || id:ukb-b-10787	A	G	0.161212	-0.0180196	8.49963e-24
3411	ST6_MVMR-OA	rs2830581	Standing height || id:ukb-b-10787	A	G	0.159809	-0.0142002	2.80027e-15
3421	ST6_MVMR-OA	rs2837996	Standing height || id:ukb-b-10787	C	T	0.65142	-0.0047573	0.000580003
3431	ST6_MVMR-OA	rs28481863	Standing height || id:ukb-b-10787	A	G	0.806258	-0.0268967	1.69981e-59
3441	ST6_MVMR-OA	rs28503877	Standing height || id:ukb-b-10787	G	C	0.272566	0.00954249	8.00018e-11
3451	ST6_MVMR-OA	rs285187	Standing height || id:ukb-b-10787	A	G	0.873172	-0.0140466	1.10002e-12
3461	ST6_MVMR-OA	rs28576486	Standing height || id:ukb-b-10787	A	G	0.484186	-0.0118971	2.60016e-19
3471	ST6_MVMR-OA	rs28625289	Standing height || id:ukb-b-10787	T	A	0.820096	-0.00958788	1.6e-08
3481	ST6_MVMR-OA	rs28682325	Standing height || id:ukb-b-10787	C	T	0.041922	0.0251796	9.79941e-15
3491	ST6_MVMR-OA	rs28701981	Standing height || id:ukb-b-10787	C	T	0.349794	0.0302075	7.19449e-107
3501	ST6_MVMR-OA	rs2871960	Standing height || id:ukb-b-10787	C	A	0.444629	0.0567077	0
3511	ST6_MVMR-OA	rs28757157	Standing height || id:ukb-b-10787	T	C	0.043329	-0.0396557	9.60064e-35
3521	ST6_MVMR-OA	rs28929474	Standing height || id:ukb-b-10787	T	C	0.019759	0.101475	1.49968e-102
3531	ST6_MVMR-OA	rs2897968	Standing height || id:ukb-b-10787	A	G	0.607052	0.0117859	1.20005e-18
3541	ST6_MVMR-OA	rs2925155	Standing height || id:ukb-b-10787	T	C	0.261235	-0.0185374	5.70033e-35
3551	ST6_MVMR-OA	rs2993548	Standing height || id:ukb-b-10787	G	C	0.01381	0.0423292	3.69999e-14
3561	ST6_MVMR-OA	rs3020407	Standing height || id:ukb-b-10787	A	G	0.680885	-0.0117944	2.09991e-17
3571	ST6_MVMR-OA	rs3020623	Standing height || id:ukb-b-10787	A	G	0.369288	0.00953355	2.90001e-12
3581	ST6_MVMR-OA	rs310585	Standing height || id:ukb-b-10787	C	T	0.528082	0.00833599	2.99999e-10
3591	ST6_MVMR-OA	rs310796	Standing height || id:ukb-b-10787	T	G	0.68097	0.0150456	7.8001e-27
3601	ST6_MVMR-OA	rs3116168	Standing height || id:ukb-b-10787	C	T	0.71883	0.0278148	7.50067e-83
3611	ST6_MVMR-OA	rs3118906	Standing height || id:ukb-b-10787	A	G	0.278307	-0.0384798	6.39735e-152
3621	ST6_MVMR-OA	rs332194	Standing height || id:ukb-b-10787	C	T	0.79989	-0.0167507	1.69981e-24
3631	ST6_MVMR-OA	rs34074573	Standing height || id:ukb-b-10787	G	A	0.162423	0.0223614	2.60016e-36
3641	ST6_MVMR-OA	rs34118426	Standing height || id:ukb-b-10787	G	A	0.304409	-0.0210752	5.90065e-50
3651	ST6_MVMR-OA	rs34223321	Standing height || id:ukb-b-10787	A	C	0.300073	0.0124491	2.29985e-18
3661	ST6_MVMR-OA	rs34454426	Standing height || id:ukb-b-10787	A	G	0.049438	-0.0200949	1.99986e-11
3671	ST6_MVMR-OA	rs34517439	Standing height || id:ukb-b-10787	A	C	0.121783	0.0313075	7.10068e-55
3681	ST6_MVMR-OA	rs34544557	Standing height || id:ukb-b-10787	T	C	0.454439	-0.0118505	2.70023e-19
3691	ST6_MVMR-OA	rs34587452	Standing height || id:ukb-b-10787	C	G	0.215176	-0.0192303	7.89951e-34
3701	ST6_MVMR-OA	rs34594435	Standing height || id:ukb-b-10787	T	C	0.19558	0.00882151	8.09991e-08
3731	ST6_MVMR-OA	rs34776209	Standing height || id:ukb-b-10787	T	C	0.247527	-0.0270927	1.50003e-71
3741	ST6_MVMR-OA	rs34831515	Standing height || id:ukb-b-10787	T	C	0.231825	-0.0184272	2.90001e-32
3751	ST6_MVMR-OA	rs34849253	Standing height || id:ukb-b-10787	A	G	0.32154	0.0125179	1.69981e-18
3761	ST6_MVMR-OA	rs34958982	Standing height || id:ukb-b-10787	C	T	0.350288	-0.0209286	8.60003e-53
3771	ST6_MVMR-OA	rs34970912	Standing height || id:ukb-b-10787	G	C	0.033234	0.0271975	1.10002e-13
3781	ST6_MVMR-OA	rs35130225	Standing height || id:ukb-b-10787	A	G	0.540623	-0.0114584	1.9002e-18
3791	ST6_MVMR-OA	rs351373	Standing height || id:ukb-b-10787	T	G	0.377146	-0.00935616	2.80027e-12
3801	ST6_MVMR-OA	rs35307904	Standing height || id:ukb-b-10787	A	G	0.122458	-0.0400395	1e-88
3811	ST6_MVMR-OA	rs35348430	Standing height || id:ukb-b-10787	G	A	0.143071	-0.011362	1.40001e-09
3821	ST6_MVMR-OA	rs35628589	Standing height || id:ukb-b-10787	T	C	0.070281	0.033654	3.90032e-36
3831	ST6_MVMR-OA	rs35697587	Standing height || id:ukb-b-10787	A	G	0.508125	0.00234092	0.0749998
3841	ST6_MVMR-OA	rs35756741	Standing height || id:ukb-b-10787	T	C	0.09235	-0.0257975	4.60045e-30
3851	ST6_MVMR-OA	rs35874463	Standing height || id:ukb-b-10787	G	A	0.057656	0.0557117	3.69999e-88
3861	ST6_MVMR-OA	rs35917062	Standing height || id:ukb-b-10787	A	G	0.107076	-0.0173058	1.50003e-16
3871	ST6_MVMR-OA	rs35954730	Standing height || id:ukb-b-10787	A	G	0.289539	-0.0217078	8.69961e-51
3881	ST6_MVMR-OA	rs35990522	Standing height || id:ukb-b-10787	A	T	0.074826	0.0259624	1.59993e-25
3891	ST6_MVMR-OA	rs36061954	Standing height || id:ukb-b-10787	T	C	0.398762	-0.00572943	1.79999e-05
3901	ST6_MVMR-OA	rs36226649	Standing height || id:ukb-b-10787	C	T	0.066539	0.0372293	2.49977e-45
3911	ST6_MVMR-OA	rs365352	Standing height || id:ukb-b-10787	A	G	0.244367	-0.0164095	2.29985e-27
3921	ST6_MVMR-OA	rs3751921	Standing height || id:ukb-b-10787	G	A	0.415964	0.00848555	1.6e-10
3931	ST6_MVMR-OA	rs3771382	Standing height || id:ukb-b-10787	G	C	0.571147	-0.0225667	3.29989e-66
3941	ST6_MVMR-OA	rs3790086	Standing height || id:ukb-b-10787	G	C	0.454622	-0.0176461	8.10028e-41
3951	ST6_MVMR-OA	rs3795949	Standing height || id:ukb-b-10787	A	C	0.483136	0.0194778	7.70016e-51
3961	ST6_MVMR-OA	rs37978	Standing height || id:ukb-b-10787	G	A	0.488796	0.0152603	2.29985e-31
3971	ST6_MVMR-OA	rs3807945	Standing height || id:ukb-b-10787	A	G	0.474282	0.0198638	4.10015e-52
3981	ST6_MVMR-OA	rs3812163	Standing height || id:ukb-b-10787	T	A	0.468535	0.0315446	5.29663e-130
3991	ST6_MVMR-OA	rs3814883	Standing height || id:ukb-b-10787	T	C	0.482398	0.0123956	4.79954e-21
4001	ST6_MVMR-OA	rs3821156	Standing height || id:ukb-b-10787	G	A	0.402278	-0.0133128	1.69981e-23
4011	ST6_MVMR-OA	rs3866205	Standing height || id:ukb-b-10787	T	A	0.862612	0.0119719	2.90001e-10
4021	ST6_MVMR-OA	rs4055791	Standing height || id:ukb-b-10787	T	C	0.416791	0.00208178	0.12
4031	ST6_MVMR-OA	rs4072917	Standing height || id:ukb-b-10787	A	G	0.474272	0.00181495	0.17
4041	ST6_MVMR-OA	rs41271299	Standing height || id:ukb-b-10787	T	C	0.051243	0.088775	1.1995e-200
4051	ST6_MVMR-OA	rs418280	Standing height || id:ukb-b-10787	C	G	0.537266	0.0156747	9.49948e-33
4061	ST6_MVMR-OA	rs42039	Standing height || id:ukb-b-10787	T	C	0.244327	0.0452162	2.09894e-194
4071	ST6_MVMR-OA	rs4239436	Standing height || id:ukb-b-10787	G	A	0.789071	0.0497094	3.99945e-209
4081	ST6_MVMR-OA	rs4252548	Standing height || id:ukb-b-10787	T	C	0.021912	-0.0671304	7.59976e-51
4091	ST6_MVMR-OA	rs4261944	Standing height || id:ukb-b-10787	G	T	0.364933	9.85517e-05	0.94
4101	ST6_MVMR-OA	rs4287972	Standing height || id:ukb-b-10787	T	C	0.498265	-0.0125379	5.19996e-22
4111	ST6_MVMR-OA	rs4291276	Standing height || id:ukb-b-10787	G	A	0.76558	-0.0193876	5.50047e-36
4121	ST6_MVMR-OA	rs4293126	Standing height || id:ukb-b-10787	A	G	0.484213	0.0126315	9.3994e-22
4131	ST6_MVMR-OA	rs429343	Standing height || id:ukb-b-10787	G	A	0.576591	0.00262024	0.0460002
4141	ST6_MVMR-OA	rs4302014	Standing height || id:ukb-b-10787	C	G	0.508004	-0.0201231	4.00037e-53
4151	ST6_MVMR-OA	rs4339935	Standing height || id:ukb-b-10787	T	G	0.484404	-0.00819393	4.09996e-10
4161	ST6_MVMR-OA	rs4361209	Standing height || id:ukb-b-10787	G	A	0.222777	0.0139216	1.59993e-18
4171	ST6_MVMR-OA	rs4401680	Standing height || id:ukb-b-10787	G	T	0.782231	0.0103098	4.79954e-11
4181	ST6_MVMR-OA	rs4421120	Standing height || id:ukb-b-10787	A	G	0.160512	0.0254146	2.29985e-46
4191	ST6_MVMR-OA	rs4469245	Standing height || id:ukb-b-10787	T	A	0.662744	-0.00191056	0.17
4201	ST6_MVMR-OA	rs4477562	Standing height || id:ukb-b-10787	T	C	0.12865	0.00841671	2.1e-05
4211	ST6_MVMR-OA	rs4541010	Standing height || id:ukb-b-10787	C	T	0.450245	0.0106854	3.59998e-16
4221	ST6_MVMR-OA	rs45446698	Standing height || id:ukb-b-10787	G	T	0.041869	0.0332674	1.80011e-24
4231	ST6_MVMR-OA	rs4545829	Standing height || id:ukb-b-10787	A	G	0.564367	0.00790042	2.90001e-09
4241	ST6_MVMR-OA	rs45474992	Standing height || id:ukb-b-10787	T	C	0.036171	-0.0254169	8.4004e-13
4251	ST6_MVMR-OA	rs45478299	Standing height || id:ukb-b-10787	A	G	0.180978	0.0107146	2.69998e-10
4261	ST6_MVMR-OA	rs45601237	Standing height || id:ukb-b-10787	A	G	0.327647	0.00767436	3.2e-08
4271	ST6_MVMR-OA	rs4589131	Standing height || id:ukb-b-10787	G	T	0.590561	-0.00263281	0.0460002
4281	ST6_MVMR-OA	rs4658403	Standing height || id:ukb-b-10787	T	C	0.833651	0.00389728	0.025
4291	ST6_MVMR-OA	rs4720831	Standing height || id:ukb-b-10787	A	G	0.574623	-0.00933862	1.59993e-12
4301	ST6_MVMR-OA	rs4723399	Standing height || id:ukb-b-10787	C	G	0.387636	-0.00950191	1.29987e-12
4311	ST6_MVMR-OA	rs4735769	Standing height || id:ukb-b-10787	C	A	0.285563	0.0282712	9.30037e-85
4321	ST6_MVMR-OA	rs4756786	Standing height || id:ukb-b-10787	A	C	0.311714	-0.0105649	7.50067e-14
4331	ST6_MVMR-OA	rs4788891	Standing height || id:ukb-b-10787	G	A	0.834692	0.0174413	3.50026e-23
4341	ST6_MVMR-OA	rs4814656	Standing height || id:ukb-b-10787	A	G	0.436631	-0.0113647	5.10035e-18
4351	ST6_MVMR-OA	rs483465	Standing height || id:ukb-b-10787	G	A	0.749327	-0.00862145	9.69996e-09
4361	ST6_MVMR-OA	rs484455	Standing height || id:ukb-b-10787	A	G	0.481402	0.000889901	0.5
4371	ST6_MVMR-OA	rs4858940	Standing height || id:ukb-b-10787	C	T	0.88556	0.00916678	7.39997e-06
4381	ST6_MVMR-OA	rs4865956	Standing height || id:ukb-b-10787	A	T	0.696527	-0.0249252	9.8992e-69
4391	ST6_MVMR-OA	rs4870056	Standing height || id:ukb-b-10787	A	G	0.456635	0.0226879	3.19963e-68
4401	ST6_MVMR-OA	rs4870941	Standing height || id:ukb-b-10787	C	G	0.23786	-0.017544	1.99986e-29
4411	ST6_MVMR-OA	rs4886782	Standing height || id:ukb-b-10787	A	G	0.355017	-0.0234146	2.09991e-65
4421	ST6_MVMR-OA	rs4887952	Standing height || id:ukb-b-10787	A	G	0.203701	-0.0129638	1.9002e-15
4431	ST6_MVMR-OA	rs4899401	Standing height || id:ukb-b-10787	G	A	0.553185	-0.0115377	2.90001e-18
4441	ST6_MVMR-OA	rs4906203	Standing height || id:ukb-b-10787	T	C	0.233784	-0.0162773	8.80035e-26
4451	ST6_MVMR-OA	rs4929923	Standing height || id:ukb-b-10787	C	T	0.645189	0.000413897	0.760001
4461	ST6_MVMR-OA	rs4938330	Standing height || id:ukb-b-10787	G	C	0.206447	-0.0091676	1.40001e-08
4471	ST6_MVMR-OA	rs4944961	Standing height || id:ukb-b-10787	T	C	0.316746	0.00772868	3.79997e-08
4481	ST6_MVMR-OA	rs496072	Standing height || id:ukb-b-10787	T	C	0.411599	0.00431924	0.00109999
4491	ST6_MVMR-OA	rs4969471	Standing height || id:ukb-b-10787	G	C	0.702685	0.0158481	2.29985e-28
4501	ST6_MVMR-OA	rs4982404	Standing height || id:ukb-b-10787	T	C	0.541608	0.0158641	3.59998e-33
4511	ST6_MVMR-OA	rs4986172	Standing height || id:ukb-b-10787	T	C	0.342279	-0.0214313	1.80011e-54
4521	ST6_MVMR-OA	rs498685	Standing height || id:ukb-b-10787	C	T	0.594217	-0.0124053	1.80011e-20
4531	ST6_MVMR-OA	rs508347	Standing height || id:ukb-b-10787	C	T	0.703136	-0.0350415	6.69885e-133
4541	ST6_MVMR-OA	rs511987	Standing height || id:ukb-b-10787	C	T	0.368301	-0.0117531	1.69981e-17
4551	ST6_MVMR-OA	rs519384	Standing height || id:ukb-b-10787	A	T	0.285298	0.0240742	3.29989e-62
4561	ST6_MVMR-OA	rs527393	Standing height || id:ukb-b-10787	A	G	0.468129	0.0177166	2.29985e-42
4571	ST6_MVMR-OA	rs52826764	Standing height || id:ukb-b-10787	T	C	0.029585	-0.0574798	6.59933e-51
4581	ST6_MVMR-OA	rs55726184	Standing height || id:ukb-b-10787	A	G	0.113022	-0.0183882	1.80011e-17
4591	ST6_MVMR-OA	rs55726687	Standing height || id:ukb-b-10787	A	G	0.209711	0.00356047	0.0259998
4601	ST6_MVMR-OA	rs55749333	Standing height || id:ukb-b-10787	T	C	0.638543	-0.0247922	5.19996e-74
4611	ST6_MVMR-OA	rs55778236	Standing height || id:ukb-b-10787	C	T	0.278947	0.0175666	1.39991e-33
4621	ST6_MVMR-OA	rs55837722	Standing height || id:ukb-b-10787	C	G	0.087226	0.0159298	6.59933e-12
4631	ST6_MVMR-OA	rs55914260	Standing height || id:ukb-b-10787	T	C	0.183915	0.0109028	1.40001e-10
4641	ST6_MVMR-OA	rs55944294	Standing height || id:ukb-b-10787	A	C	0.108855	0.0134572	9.79941e-11
4651	ST6_MVMR-OA	rs55998444	Standing height || id:ukb-b-10787	C	T	0.337796	0.00795873	6.69993e-09
4661	ST6_MVMR-OA	rs56011514	Standing height || id:ukb-b-10787	G	A	0.370548	0.0129732	7.50067e-22
4671	ST6_MVMR-OA	rs56077950	Standing height || id:ukb-b-10787	T	C	0.319509	0.0173134	3.19963e-35
4681	ST6_MVMR-OA	rs56094641	Standing height || id:ukb-b-10787	G	A	0.404612	-0.00362576	0.00669993
4691	ST6_MVMR-OA	rs56128104	Standing height || id:ukb-b-10787	C	G	0.236083	0.0112112	3.40017e-13
4701	ST6_MVMR-OA	rs56260582	Standing height || id:ukb-b-10787	G	A	0.138377	-0.0047175	0.012
4711	ST6_MVMR-OA	rs56400819	Standing height || id:ukb-b-10787	G	A	0.555519	0.0100086	2.99985e-14
4721	ST6_MVMR-OA	rs56694848	Standing height || id:ukb-b-10787	A	G	0.235992	-0.00969126	3.59998e-10
4731	ST6_MVMR-OA	rs56858768	Standing height || id:ukb-b-10787	A	G	0.296864	-0.00358818	0.0129999
4741	ST6_MVMR-OA	rs57519358	Standing height || id:ukb-b-10787	G	A	0.025459	-0.0375832	9.3994e-20
4751	ST6_MVMR-OA	rs5759006	Standing height || id:ukb-b-10787	G	C	0.490917	-0.0100196	2.99985e-14
4761	ST6_MVMR-OA	rs57636386	Standing height || id:ukb-b-10787	C	T	0.083817	-0.00424337	0.0749998
4771	ST6_MVMR-OA	rs578475	Standing height || id:ukb-b-10787	G	C	0.305216	-0.0220614	1.80011e-54
4781	ST6_MVMR-OA	rs57989773	Standing height || id:ukb-b-10787	C	T	0.244992	0.00638709	3.79997e-05
4791	ST6_MVMR-OA	rs58087925	Standing height || id:ukb-b-10787	T	C	0.237847	0.0125891	5.30029e-16
4801	ST6_MVMR-OA	rs58862095	Standing height || id:ukb-b-10787	T	C	0.419285	0.00591619	8.09991e-06
4811	ST6_MVMR-OA	rs591269	Standing height || id:ukb-b-10787	T	C	0.589417	-0.00787997	2.1e-09
4821	ST6_MVMR-OA	rs59407416	Standing height || id:ukb-b-10787	T	G	0.327235	0.0108766	7.00003e-15
4831	ST6_MVMR-OA	rs595767	Standing height || id:ukb-b-10787	G	A	0.518981	-0.0210904	3.19963e-58
4841	ST6_MVMR-OA	rs59735916	Standing height || id:ukb-b-10787	T	C	0.164934	0.0123654	2.60016e-12
4851	ST6_MVMR-OA	rs59951000	Standing height || id:ukb-b-10787	T	C	0.041874	-0.0214303	6.79986e-11
4861	ST6_MVMR-OA	rs59985551	Standing height || id:ukb-b-10787	T	C	0.226217	-0.0500625	5.99791e-229
4871	ST6_MVMR-OA	rs6010778	Standing height || id:ukb-b-10787	C	T	0.344158	0.00952757	5.30029e-12
4881	ST6_MVMR-OA	rs60131767	Standing height || id:ukb-b-10787	A	G	0.474893	0.0087525	1.99986e-11
4891	ST6_MVMR-OA	rs6020201	Standing height || id:ukb-b-10787	A	C	0.223856	-0.0131454	7.39946e-17
4901	ST6_MVMR-OA	rs6024734	Standing height || id:ukb-b-10787	T	C	0.260226	0.0114482	2.80027e-14
4911	ST6_MVMR-OA	rs60655524	Standing height || id:ukb-b-10787	A	G	0.01804	-0.0324986	4.00037e-11
4921	ST6_MVMR-OA	rs6071822	Standing height || id:ukb-b-10787	A	G	0.238349	0.0107817	2.29985e-12
4931	ST6_MVMR-OA	rs60764613	Standing height || id:ukb-b-10787	T	G	0.144874	-0.00171748	0.36
4941	ST6_MVMR-OA	rs6082358	Standing height || id:ukb-b-10787	T	C	0.669912	-0.0125094	6.70039e-19
4951	ST6_MVMR-OA	rs610798	Standing height || id:ukb-b-10787	C	G	0.105938	0.0230391	8.99912e-28
4961	ST6_MVMR-OA	rs6119945	Standing height || id:ukb-b-10787	A	G	0.177382	-0.01335	1.69981e-14
4971	ST6_MVMR-OA	rs61635866	Standing height || id:ukb-b-10787	C	T	0.25271	0.0096686	1.40001e-10
4981	ST6_MVMR-OA	rs61729527	Standing height || id:ukb-b-10787	T	C	0.051901	-0.0234478	1.9002e-15
4991	ST6_MVMR-OA	rs61732778	Standing height || id:ukb-b-10787	A	G	0.071042	0.0332657	1.9002e-39
5001	ST6_MVMR-OA	rs61776719	Standing height || id:ukb-b-10787	A	C	0.553802	-0.0163478	4.49987e-36
5011	ST6_MVMR-OA	rs61849823	Standing height || id:ukb-b-10787	C	T	0.164084	0.0173239	2.39994e-22
5021	ST6_MVMR-OA	rs61903695	Standing height || id:ukb-b-10787	G	A	0.254948	-0.0035543	0.0179999
5031	ST6_MVMR-OA	rs61950149	Standing height || id:ukb-b-10787	C	T	0.116182	-0.0217942	2.29985e-25
5041	ST6_MVMR-OA	rs61987429	Standing height || id:ukb-b-10787	T	C	0.349796	-0.0170242	1e-34
5051	ST6_MVMR-OA	rs62010237	Standing height || id:ukb-b-10787	A	T	0.074682	-0.0160563	1.2e-10
5061	ST6_MVMR-OA	rs62090043	Standing height || id:ukb-b-10787	C	T	0.258346	-0.0135924	1.39991e-19
5071	ST6_MVMR-OA	rs62289317	Standing height || id:ukb-b-10787	T	G	0.372197	0.0091854	1.59993e-11
5081	ST6_MVMR-OA	rs62294340	Standing height || id:ukb-b-10787	A	G	0.3811	0.00919195	7.00003e-12
5091	ST6_MVMR-OA	rs62301134	Standing height || id:ukb-b-10787	C	T	0.263285	-4.46624e-05	0.98
5101	ST6_MVMR-OA	rs62337444	Standing height || id:ukb-b-10787	T	C	0.153191	0.0133312	2.49977e-13
5111	ST6_MVMR-OA	rs62338304	Standing height || id:ukb-b-10787	A	G	0.315641	-0.00782167	2.90001e-08
5121	ST6_MVMR-OA	rs62358929	Standing height || id:ukb-b-10787	C	G	0.073209	0.0193207	1.59993e-14
5131	ST6_MVMR-OA	rs62390617	Standing height || id:ukb-b-10787	C	G	0.136156	0.0155324	6.00067e-16
5141	ST6_MVMR-OA	rs62396185	Standing height || id:ukb-b-10787	C	G	0.259982	-0.040883	2.50035e-168
5151	ST6_MVMR-OA	rs62423399	Standing height || id:ukb-b-10787	A	C	0.221985	-0.00939641	1.89998e-09
5161	ST6_MVMR-OA	rs62473545	Standing height || id:ukb-b-10787	A	G	0.162687	-0.0146949	1.29987e-16
5171	ST6_MVMR-OA	rs62501195	Standing height || id:ukb-b-10787	C	A	0.170876	-0.0287444	1.50003e-59
5181	ST6_MVMR-OA	rs62515437	Standing height || id:ukb-b-10787	T	G	0.22515	0.0311254	8.4004e-88
5191	ST6_MVMR-OA	rs62621197	Standing height || id:ukb-b-10787	T	C	0.03717	-0.102433	8.99498e-178
5201	ST6_MVMR-OA	rs6265	Standing height || id:ukb-b-10787	T	C	0.18847	0.00153736	0.36
5211	ST6_MVMR-OA	rs6430068	Standing height || id:ukb-b-10787	A	G	0.108535	0.000932776	0.66
5221	ST6_MVMR-OA	rs6445804	Standing height || id:ukb-b-10787	G	A	0.471687	-0.0168729	3.40017e-38
5231	ST6_MVMR-OA	rs6464921	Standing height || id:ukb-b-10787	T	A	0.427934	-0.00985017	1.80011e-13
5241	ST6_MVMR-OA	rs6500249	Standing height || id:ukb-b-10787	G	A	0.734728	-0.00700762	2.69998e-06
5251	ST6_MVMR-OA	rs6508350	Standing height || id:ukb-b-10787	T	C	0.439531	0.0100026	4.49987e-14
5261	ST6_MVMR-OA	rs6563808	Standing height || id:ukb-b-10787	C	T	0.734437	-0.00402174	0.00710003
5271	ST6_MVMR-OA	rs6567160	Standing height || id:ukb-b-10787	C	T	0.232717	0.0213133	1e-42
5281	ST6_MVMR-OA	rs6581626	Standing height || id:ukb-b-10787	G	A	0.534806	-0.0161888	4.10015e-35
5291	ST6_MVMR-OA	rs6605522	Standing height || id:ukb-b-10787	G	A	0.842945	0.0131363	1.59993e-13
5301	ST6_MVMR-OA	rs66461782	Standing height || id:ukb-b-10787	T	A	0.270344	0.0113561	8.60003e-15
5311	ST6_MVMR-OA	rs6658835	Standing height || id:ukb-b-10787	G	A	0.269563	0.0151755	4.30031e-25
5321	ST6_MVMR-OA	rs6689375	Standing height || id:ukb-b-10787	T	A	0.185444	-0.0266256	4.19952e-57
5331	ST6_MVMR-OA	rs6690405	Standing height || id:ukb-b-10787	T	C	0.317845	0.00971358	2.90001e-12
5341	ST6_MVMR-OA	rs6691831	Standing height || id:ukb-b-10787	G	A	0.254107	0.0146009	1.80011e-22
5351	ST6_MVMR-OA	rs66989638	Standing height || id:ukb-b-10787	A	G	0.120174	0.0184674	6.00067e-20
5361	ST6_MVMR-OA	rs67012296	Standing height || id:ukb-b-10787	G	C	0.083732	0.0157353	1.9002e-11
5371	ST6_MVMR-OA	rs6739701	Standing height || id:ukb-b-10787	G	A	0.433039	0.0122695	1.20005e-20
5381	ST6_MVMR-OA	rs6741769	Standing height || id:ukb-b-10787	A	G	0.305853	0.00086828	0.54
5391	ST6_MVMR-OA	rs6744603	Standing height || id:ukb-b-10787	T	C	0.758752	-0.0169682	8.4004e-29
5401	ST6_MVMR-OA	rs6752979	Standing height || id:ukb-b-10787	A	G	0.316877	-0.00369319	0.00809991
5411	ST6_MVMR-OA	rs67551338	Standing height || id:ukb-b-10787	T	C	0.061471	0.0209748	2.19989e-14
5421	ST6_MVMR-OA	rs6756738	Standing height || id:ukb-b-10787	T	C	0.339157	-0.0167469	1e-33
5431	ST6_MVMR-OA	rs6761931	Standing height || id:ukb-b-10787	G	A	0.075088	-0.0174316	1.39991e-12
5441	ST6_MVMR-OA	rs6762578	Standing height || id:ukb-b-10787	A	G	0.778395	0.0284391	6.09958e-73
5451	ST6_MVMR-OA	rs6774894	Standing height || id:ukb-b-10787	A	T	0.358164	0.00560881	3.59998e-05
5461	ST6_MVMR-OA	rs6814272	Standing height || id:ukb-b-10787	A	G	0.232344	-0.00883618	9.59997e-09
5471	ST6_MVMR-OA	rs6822154	Standing height || id:ukb-b-10787	A	C	0.340893	-0.0100071	3.90032e-13
5481	ST6_MVMR-OA	rs6824592	Standing height || id:ukb-b-10787	C	G	0.29109	0.00791503	3.50002e-08
5491	ST6_MVMR-OA	rs6828122	Standing height || id:ukb-b-10787	G	A	0.159339	-0.055648	1.1995e-215
5501	ST6_MVMR-OA	rs6843852	Standing height || id:ukb-b-10787	T	C	0.50785	-0.00321506	0.0140001
5511	ST6_MVMR-OA	rs6863213	Standing height || id:ukb-b-10787	T	C	0.458246	0.0257648	4.30031e-86
5521	ST6_MVMR-OA	rs686489	Standing height || id:ukb-b-10787	G	A	0.438132	0.00900068	1e-11
5531	ST6_MVMR-OA	rs6872083	Standing height || id:ukb-b-10787	G	A	0.292156	-0.0153536	1.59993e-26
5541	ST6_MVMR-OA	rs6880702	Standing height || id:ukb-b-10787	A	G	0.65939	-0.00882512	1.7e-10
5551	ST6_MVMR-OA	rs6892868	Standing height || id:ukb-b-10787	A	G	0.257433	-0.00853485	1.09999e-08
5561	ST6_MVMR-OA	rs6900530	Standing height || id:ukb-b-10787	T	C	0.027103	-0.0676267	1.29987e-64
5571	ST6_MVMR-OA	rs6908258	Standing height || id:ukb-b-10787	T	C	0.380777	-0.0118598	8.10028e-19
5581	ST6_MVMR-OA	rs6923431	Standing height || id:ukb-b-10787	C	A	0.734283	0.0148565	1.59993e-24
5591	ST6_MVMR-OA	rs6929227	Standing height || id:ukb-b-10787	C	T	0.634884	0.00800658	2.80001e-09
5601	ST6_MVMR-OA	rs6938592	Standing height || id:ukb-b-10787	T	A	0.742179	0.0194436	2.80027e-39
5611	ST6_MVMR-OA	rs6938973	Standing height || id:ukb-b-10787	C	T	0.601474	-0.00425667	0.00129999
5621	ST6_MVMR-OA	rs6962887	Standing height || id:ukb-b-10787	G	T	0.307259	-0.01535	3.59998e-27
5631	ST6_MVMR-OA	rs6964319	Standing height || id:ukb-b-10787	G	A	0.45293	0.00830409	2.90001e-10
5641	ST6_MVMR-OA	rs6985031	Standing height || id:ukb-b-10787	C	T	0.382571	-0.0121374	2.49977e-19
5651	ST6_MVMR-OA	rs6987106	Standing height || id:ukb-b-10787	G	A	0.800062	-0.0133184	3.80014e-16
5661	ST6_MVMR-OA	rs699371	Standing height || id:ukb-b-10787	C	T	0.657213	0.021208	7.29962e-53
5671	ST6_MVMR-OA	rs7010108	Standing height || id:ukb-b-10787	A	G	0.337898	0.0109201	3.50026e-15
5681	ST6_MVMR-OA	rs702101	Standing height || id:ukb-b-10787	A	G	0.597838	0.0260441	1.39991e-85
5691	ST6_MVMR-OA	rs7034554	Standing height || id:ukb-b-10787	G	A	0.373812	0.000664429	0.62
5701	ST6_MVMR-OA	rs7038554	Standing height || id:ukb-b-10787	G	A	0.333218	0.0208044	4.10015e-50
5711	ST6_MVMR-OA	rs703998	Standing height || id:ukb-b-10787	T	A	0.404042	-0.0184205	8.60003e-43
5721	ST6_MVMR-OA	rs704660	Standing height || id:ukb-b-10787	T	C	0.409453	0.0141432	2.29985e-26
5731	ST6_MVMR-OA	rs7071655	Standing height || id:ukb-b-10787	T	A	0.159122	0.011699	6.89922e-11
5741	ST6_MVMR-OA	rs7078243	Standing height || id:ukb-b-10787	C	A	0.518025	-0.00815492	4.79999e-10
5751	ST6_MVMR-OA	rs7087507	Standing height || id:ukb-b-10787	G	A	0.347131	0.010655	1e-14
5761	ST6_MVMR-OA	rs7129975	Standing height || id:ukb-b-10787	C	A	0.697678	0.0089041	4.60002e-10
5771	ST6_MVMR-OA	rs7132908	Standing height || id:ukb-b-10787	A	G	0.384489	0.00432019	0.00129999
5781	ST6_MVMR-OA	rs7134283	Standing height || id:ukb-b-10787	A	G	0.28337	-0.0139339	7.89951e-22
5791	ST6_MVMR-OA	rs71385734	Standing height || id:ukb-b-10787	G	T	0.169864	-0.0277297	4.60045e-56
5801	ST6_MVMR-OA	rs71393462	Standing height || id:ukb-b-10787	C	T	0.102645	-0.0328769	1.50003e-52
5811	ST6_MVMR-OA	rs71395043	Standing height || id:ukb-b-10787	A	C	0.023915	0.0410177	2.60016e-21
5821	ST6_MVMR-OA	rs71427097	Standing height || id:ukb-b-10787	T	C	0.029401	-0.0445082	5.79963e-30
5831	ST6_MVMR-OA	rs71471298	Standing height || id:ukb-b-10787	T	C	0.111165	0.0205028	6.59933e-23
5841	ST6_MVMR-OA	rs7148360	Standing height || id:ukb-b-10787	A	G	0.766938	-0.0131893	1.9002e-17
5851	ST6_MVMR-OA	rs71522578	Standing height || id:ukb-b-10787	T	C	0.146846	0.0105337	1.40001e-08
5861	ST6_MVMR-OA	rs716203	Standing height || id:ukb-b-10787	C	T	0.525316	-0.00726389	2.59998e-08
5871	ST6_MVMR-OA	rs7194734	Standing height || id:ukb-b-10787	T	C	0.768655	-0.0161231	3.29989e-25
5881	ST6_MVMR-OA	rs7208285	Standing height || id:ukb-b-10787	A	G	0.526335	-0.0105311	1.10002e-15
5891	ST6_MVMR-OA	rs7223535	Standing height || id:ukb-b-10787	A	G	0.270324	-0.0410865	2.50035e-171
5901	ST6_MVMR-OA	rs723149	Standing height || id:ukb-b-10787	G	A	0.562893	-0.0169091	9.09913e-38
5911	ST6_MVMR-OA	rs7246328	Standing height || id:ukb-b-10787	C	T	0.138576	-0.0132982	2.39994e-12
5921	ST6_MVMR-OA	rs7248294	Standing height || id:ukb-b-10787	C	T	0.949288	0.0169192	2.39999e-08
5931	ST6_MVMR-OA	rs7257083	Standing height || id:ukb-b-10787	A	G	0.288606	-0.00182178	0.21
5941	ST6_MVMR-OA	rs72634826	Standing height || id:ukb-b-10787	A	G	0.259873	0.00621553	3.40001e-05
5951	ST6_MVMR-OA	rs72656010	Standing height || id:ukb-b-10787	C	T	0.132179	-0.0478676	1.1995e-134
5961	ST6_MVMR-OA	rs72703414	Standing height || id:ukb-b-10787	G	A	0.065363	-0.0286949	1.50003e-27
5971	ST6_MVMR-OA	rs72720395	Standing height || id:ukb-b-10787	T	C	0.259237	-0.0102132	1e-11
5981	ST6_MVMR-OA	rs72721182	Standing height || id:ukb-b-10787	C	T	0.212967	0.0345057	3.3037e-105
5991	ST6_MVMR-OA	rs72755233	Standing height || id:ukb-b-10787	A	G	0.111483	-0.0618771	1.1995e-195
6001	ST6_MVMR-OA	rs72759895	Standing height || id:ukb-b-10787	C	G	0.056014	0.0243449	1e-17
6011	ST6_MVMR-OA	rs72843872	Standing height || id:ukb-b-10787	G	A	0.305025	0.0129039	5.79963e-20
6021	ST6_MVMR-OA	rs72892910	Standing height || id:ukb-b-10787	T	G	0.17224	0.000795732	0.64
6031	ST6_MVMR-OA	rs72904749	Standing height || id:ukb-b-10787	T	C	0.089538	0.0327857	2.70023e-47
6041	ST6_MVMR-OA	rs72976986	Standing height || id:ukb-b-10787	A	G	0.190117	0.0158615	5.70033e-21
6051	ST6_MVMR-OA	rs7299310	Standing height || id:ukb-b-10787	C	T	0.138301	0.0155412	1.9002e-16
6061	ST6_MVMR-OA	rs73013411	Standing height || id:ukb-b-10787	A	C	0.131224	0.0198838	5.00035e-25
6071	ST6_MVMR-OA	rs73026725	Standing height || id:ukb-b-10787	A	C	0.153536	0.0138272	3.29989e-14
6081	ST6_MVMR-OA	rs73052033	Standing height || id:ukb-b-10787	C	T	0.184937	0.00567767	0.000729995
6091	ST6_MVMR-OA	rs7305516	Standing height || id:ukb-b-10787	G	A	0.493703	-0.0188061	1.50003e-46
6101	ST6_MVMR-OA	rs7306710	Standing height || id:ukb-b-10787	C	T	0.520352	-0.0417707	5.00035e-222
6111	ST6_MVMR-OA	rs73074166	Standing height || id:ukb-b-10787	A	T	0.102115	-0.0185841	1.29987e-17
6121	ST6_MVMR-OA	rs7311238	Standing height || id:ukb-b-10787	A	G	0.182308	-0.0135053	1.20005e-15
6131	ST6_MVMR-OA	rs73155600	Standing height || id:ukb-b-10787	A	C	0.270475	-0.00938513	1.5e-10
6141	ST6_MVMR-OA	rs731646	Standing height || id:ukb-b-10787	T	C	0.540261	-0.00762512	5.30005e-09
6151	ST6_MVMR-OA	rs7319045	Standing height || id:ukb-b-10787	G	A	0.63062	-0.0201419	1.39991e-49
6161	ST6_MVMR-OA	rs7321045	Standing height || id:ukb-b-10787	A	G	0.448928	0.00148338	0.26
6171	ST6_MVMR-OA	rs73234767	Standing height || id:ukb-b-10787	T	C	0.170878	-0.00991395	1.29999e-08
6181	ST6_MVMR-OA	rs7324067	Standing height || id:ukb-b-10787	C	T	0.761239	-0.000447087	0.77
6191	ST6_MVMR-OA	rs7331420	Standing height || id:ukb-b-10787	A	G	0.285307	0.00607313	3.2e-05
6201	ST6_MVMR-OA	rs73471549	Standing height || id:ukb-b-10787	A	G	0.279317	-0.00973791	2.49977e-11
6211	ST6_MVMR-OA	rs734764	Standing height || id:ukb-b-10787	C	G	0.789266	-0.019271	3.80014e-33
6221	ST6_MVMR-OA	rs7377083	Standing height || id:ukb-b-10787	A	C	0.431054	-0.00489443	0.000219999
6231	ST6_MVMR-OA	rs743282	Standing height || id:ukb-b-10787	T	C	0.805607	0.00953801	8.10009e-09
6241	ST6_MVMR-OA	rs74461473	Standing height || id:ukb-b-10787	T	C	0.112763	-0.0199824	8.60003e-22
6251	ST6_MVMR-OA	rs74564500	Standing height || id:ukb-b-10787	A	C	0.078936	0.016023	2.70023e-11
6261	ST6_MVMR-OA	rs745749	Standing height || id:ukb-b-10787	G	A	0.336509	-0.0123212	7.8001e-19
6271	ST6_MVMR-OA	rs7469817	Standing height || id:ukb-b-10787	C	G	0.742898	0.0152418	2.60016e-24
6281	ST6_MVMR-OA	rs7498665	Standing height || id:ukb-b-10787	G	A	0.399663	0.00656441	9.69996e-07
6291	ST6_MVMR-OA	rs75076724	Standing height || id:ukb-b-10787	C	T	0.144591	0.0209625	6.90081e-29
6301	ST6_MVMR-OA	rs7518201	Standing height || id:ukb-b-10787	C	A	0.147313	0.0136844	7.10068e-14
6311	ST6_MVMR-OA	rs7539511	Standing height || id:ukb-b-10787	T	G	0.323974	0.00762629	3.69999e-08
6321	ST6_MVMR-OA	rs754532	Standing height || id:ukb-b-10787	A	G	0.300697	0.0107081	5.79963e-14
6331	ST6_MVMR-OA	rs75543804	Standing height || id:ukb-b-10787	T	G	0.032172	-0.0174126	2.39999e-06
6341	ST6_MVMR-OA	rs7571496	Standing height || id:ukb-b-10787	G	A	0.260563	0.0035544	0.017
6351	ST6_MVMR-OA	rs7574116	Standing height || id:ukb-b-10787	C	T	0.147038	0.0140782	1.9002e-14
6361	ST6_MVMR-OA	rs7575825	Standing height || id:ukb-b-10787	T	C	0.200858	-0.00969077	7.19996e-09
6371	ST6_MVMR-OA	rs757834	Standing height || id:ukb-b-10787	C	T	0.185712	0.0146988	3.19963e-18
6381	ST6_MVMR-OA	rs7585767	Standing height || id:ukb-b-10787	G	A	0.489682	-0.0104754	1.50003e-15
6391	ST6_MVMR-OA	rs7593100	Standing height || id:ukb-b-10787	T	C	0.080656	0.0142588	2.19999e-09
6401	ST6_MVMR-OA	rs7594625	Standing height || id:ukb-b-10787	G	T	0.342396	-0.0192116	1.50003e-44
6411	ST6_MVMR-OA	rs76040172	Standing height || id:ukb-b-10787	A	G	0.053933	0.000791897	0.79
6421	ST6_MVMR-OA	rs76147573	Standing height || id:ukb-b-10787	G	A	0.120241	0.0115846	6.29999e-09
6431	ST6_MVMR-OA	rs76152268	Standing height || id:ukb-b-10787	C	T	0.015293	-0.0474133	7.50067e-18
6441	ST6_MVMR-OA	rs7619139	Standing height || id:ukb-b-10787	A	T	0.588643	0.00773436	5.60003e-09
6451	ST6_MVMR-OA	rs7621604	Standing height || id:ukb-b-10787	G	A	0.444895	-0.0186408	7.89951e-46
6461	ST6_MVMR-OA	rs7625645	Standing height || id:ukb-b-10787	A	G	0.634163	-0.014713	1.99986e-27
6471	ST6_MVMR-OA	rs7627625	Standing height || id:ukb-b-10787	C	G	0.046448	0.0200832	1.09999e-10
6481	ST6_MVMR-OA	rs76292187	Standing height || id:ukb-b-10787	A	G	0.065409	-0.0252743	3.19963e-21
6491	ST6_MVMR-OA	rs76325149	Standing height || id:ukb-b-10787	T	C	0.062127	-0.0147584	4.70002e-08
6501	ST6_MVMR-OA	rs7632937	Standing height || id:ukb-b-10787	C	T	0.037952	-0.0239391	1.99986e-12
6511	ST6_MVMR-OA	rs76364830	Standing height || id:ukb-b-10787	A	G	0.063402	-0.0310013	2.49977e-30
6521	ST6_MVMR-OA	rs7636734	Standing height || id:ukb-b-10787	C	T	0.543339	0.00839161	1.5e-10
6531	ST6_MVMR-OA	rs7643462	Standing height || id:ukb-b-10787	C	T	0.950715	0.0286771	2.60016e-21
6541	ST6_MVMR-OA	rs7651940	Standing height || id:ukb-b-10787	T	C	0.510609	-0.0111481	1.50003e-17
6551	ST6_MVMR-OA	rs7652117	Standing height || id:ukb-b-10787	C	T	0.641789	-0.0140967	3.59998e-25
6561	ST6_MVMR-OA	rs7652177	Standing height || id:ukb-b-10787	G	C	0.504695	0.025765	4.60045e-87
6571	ST6_MVMR-OA	rs76602912	Standing height || id:ukb-b-10787	C	T	0.023799	-0.0410432	1.39991e-21
6581	ST6_MVMR-OA	rs76702514	Standing height || id:ukb-b-10787	G	C	0.210618	0.00323694	0.0430002
6591	ST6_MVMR-OA	rs7681267	Standing height || id:ukb-b-10787	C	T	0.983245	0.0415054	5.40008e-16
6601	ST6_MVMR-OA	rs76887969	Standing height || id:ukb-b-10787	G	C	0.079384	0.0304853	2.90001e-35
6611	ST6_MVMR-OA	rs7689420	Standing height || id:ukb-b-10787	C	T	0.831059	0.0595938	1.99986e-257
6621	ST6_MVMR-OA	rs76895963	Standing height || id:ukb-b-10787	G	T	0.020685	0.12465	1.79887e-134
6631	ST6_MVMR-OA	rs7697556	Standing height || id:ukb-b-10787	C	T	0.526012	-0.0233709	7.39946e-72
6641	ST6_MVMR-OA	rs7708584	Standing height || id:ukb-b-10787	G	A	0.572349	0.00160855	0.22
6651	ST6_MVMR-OA	rs77124518	Standing height || id:ukb-b-10787	C	T	0.109488	0.0159106	3.10027e-14
6661	ST6_MVMR-OA	rs77165542	Standing height || id:ukb-b-10787	T	C	0.035499	-0.0125929	0.000389996
6671	ST6_MVMR-OA	rs77303550	Standing height || id:ukb-b-10787	T	C	0.191991	0.0113673	9.49948e-12
6681	ST6_MVMR-OA	rs7753558	Standing height || id:ukb-b-10787	A	C	0.633931	0.0188536	4.00037e-44
6691	ST6_MVMR-OA	rs77672559	Standing height || id:ukb-b-10787	T	A	0.110107	-0.0210762	9.20026e-24
6701	ST6_MVMR-OA	rs7794796	Standing height || id:ukb-b-10787	T	C	0.332215	0.0198123	9.09913e-46
6711	ST6_MVMR-OA	rs78051210	Standing height || id:ukb-b-10787	C	T	0.077083	0.030651	6.29941e-36
6721	ST6_MVMR-OA	rs7805441	Standing height || id:ukb-b-10787	T	C	0.502295	-0.00375216	0.00430002
6731	ST6_MVMR-OA	rs7814941	Standing height || id:ukb-b-10787	G	A	0.203034	-0.0355956	3.99945e-106
6741	ST6_MVMR-OA	rs7818782	Standing height || id:ukb-b-10787	T	C	0.165363	-0.0116084	4.90004e-11
6751	ST6_MVMR-OA	rs78249916	Standing height || id:ukb-b-10787	T	C	0.054344	0.0263778	4.90004e-20
6761	ST6_MVMR-OA	rs78264848	Standing height || id:ukb-b-10787	A	G	0.042578	0.0188139	6.1e-09
6771	ST6_MVMR-OA	rs78428113	Standing height || id:ukb-b-10787	T	C	0.142728	0.0122228	1.09999e-10
6781	ST6_MVMR-OA	rs7847753	Standing height || id:ukb-b-10787	C	T	0.309435	0.00812682	1.09999e-08
6791	ST6_MVMR-OA	rs78605811	Standing height || id:ukb-b-10787	C	A	0.054053	0.0091716	0.00179999
6801	ST6_MVMR-OA	rs7861226	Standing height || id:ukb-b-10787	A	C	0.287606	0.0103954	9.20026e-13
6811	ST6_MVMR-OA	rs78751935	Standing height || id:ukb-b-10787	C	T	0.032593	0.0144889	8.19993e-05
6821	ST6_MVMR-OA	rs78805413	Standing height || id:ukb-b-10787	A	G	0.059254	-0.0319534	2.39994e-29
6831	ST6_MVMR-OA	rs7896518	Standing height || id:ukb-b-10787	G	A	0.427889	0.011941	4.10015e-19
6841	ST6_MVMR-OA	rs7911018	Standing height || id:ukb-b-10787	T	C	0.609537	0.0104926	5.60015e-15
6851	ST6_MVMR-OA	rs7916821	Standing height || id:ukb-b-10787	A	G	0.494018	0.0172636	9.30037e-40
6861	ST6_MVMR-OA	rs7925100	Standing height || id:ukb-b-10787	A	G	0.396098	-0.00349963	0.0089
6871	ST6_MVMR-OA	rs7928703	Standing height || id:ukb-b-10787	G	T	0.492074	-0.00854464	7.89951e-11
6881	ST6_MVMR-OA	rs7943920	Standing height || id:ukb-b-10787	G	A	0.4658	0.0157165	5.40008e-33
6891	ST6_MVMR-OA	rs7944782	Standing height || id:ukb-b-10787	G	T	0.509801	1.26751e-05	0.99
6901	ST6_MVMR-OA	rs79449299	Standing height || id:ukb-b-10787	T	C	0.11834	-0.0168227	7.89951e-17
6911	ST6_MVMR-OA	rs7952436	Standing height || id:ukb-b-10787	T	C	0.081991	-0.0736727	1.59956e-209
6921	ST6_MVMR-OA	rs7957659	Standing height || id:ukb-b-10787	C	T	0.578277	-0.0113315	8.69961e-18
6931	ST6_MVMR-OA	rs79584445	Standing height || id:ukb-b-10787	C	T	0.01371	-0.0341759	2.5e-09
6941	ST6_MVMR-OA	rs79621178	Standing height || id:ukb-b-10787	C	G	0.083798	0.0306612	6.70039e-39
6951	ST6_MVMR-OA	rs7964039	Standing height || id:ukb-b-10787	T	C	0.068704	0.0144131	2.5e-08
6961	ST6_MVMR-OA	rs79728014	Standing height || id:ukb-b-10787	G	A	0.149156	0.0207825	1.59993e-29
6971	ST6_MVMR-OA	rs79747671	Standing height || id:ukb-b-10787	T	C	0.107873	-0.0253417	1.59993e-33
6981	ST6_MVMR-OA	rs79749090	Standing height || id:ukb-b-10787	G	A	0.07255	0.0161666	2.59998e-10
6991	ST6_MVMR-OA	rs7976738	Standing height || id:ukb-b-10787	C	T	0.84966	-0.0104259	1.09999e-08
7001	ST6_MVMR-OA	rs798490	Standing height || id:ukb-b-10787	A	G	0.293148	-0.0415024	2.99916e-184
7011	ST6_MVMR-OA	rs8016947	Standing height || id:ukb-b-10787	G	T	0.561817	0.00785152	2.90001e-09
7021	ST6_MVMR-OA	rs8029053	Standing height || id:ukb-b-10787	T	C	0.2843	-0.0142942	8.80035e-23
7031	ST6_MVMR-OA	rs8033211	Standing height || id:ukb-b-10787	G	C	0.677733	0.00824942	4.09996e-09
7041	ST6_MVMR-OA	rs822530	Standing height || id:ukb-b-10787	T	A	0.795351	0.0341081	1.99986e-97
7051	ST6_MVMR-OA	rs823118	Standing height || id:ukb-b-10787	T	C	0.547645	-0.0151059	4.00037e-31
7061	ST6_MVMR-OA	rs832806	Standing height || id:ukb-b-10787	T	A	0.565841	0.0212611	3.19963e-59
7071	ST6_MVMR-OA	rs835118	Standing height || id:ukb-b-10787	A	G	0.702214	0.00888568	5.39995e-10
7081	ST6_MVMR-OA	rs852946	Standing height || id:ukb-b-10787	A	G	0.421049	0.00915594	3.19963e-12
7091	ST6_MVMR-OA	rs855286	Standing height || id:ukb-b-10787	C	T	0.907384	-0.0218329	4.00037e-22
7101	ST6_MVMR-OA	rs876122	Standing height || id:ukb-b-10787	G	A	0.87882	0.0251734	7.8001e-37
7111	ST6_MVMR-OA	rs883668	Standing height || id:ukb-b-10787	G	A	0.939946	-0.0249074	1e-19
7121	ST6_MVMR-OA	rs893900	Standing height || id:ukb-b-10787	T	C	0.547507	-0.0160018	5.19996e-34
7131	ST6_MVMR-OA	rs894736	Standing height || id:ukb-b-10787	G	A	0.362752	-2.02552e-06	1
7141	ST6_MVMR-OA	rs900448	Standing height || id:ukb-b-10787	G	C	0.307461	0.00615907	1.29999e-05
7151	ST6_MVMR-OA	rs927578	Standing height || id:ukb-b-10787	T	G	0.142236	0.0108078	9.80009e-09
7161	ST6_MVMR-OA	rs9291926	Standing height || id:ukb-b-10787	G	T	0.531788	-0.0123488	3.59998e-21
7171	ST6_MVMR-OA	rs9314323	Standing height || id:ukb-b-10787	G	A	0.698375	0.0105859	1.39991e-13
7181	ST6_MVMR-OA	rs9345893	Standing height || id:ukb-b-10787	T	G	0.291623	-0.00819179	1e-08
7191	ST6_MVMR-OA	rs9350850	Standing height || id:ukb-b-10787	C	T	0.079527	0.0401944	3.10027e-63
7201	ST6_MVMR-OA	rs9352895	Standing height || id:ukb-b-10787	A	T	0.420123	-0.0188992	4.60045e-47
7211	ST6_MVMR-OA	rs9370243	Standing height || id:ukb-b-10787	T	G	0.08224	-0.00263715	0.26
7221	ST6_MVMR-OA	rs9379084	Standing height || id:ukb-b-10787	A	G	0.115607	-0.031594	1e-51
7231	ST6_MVMR-OA	rs9391254	Standing height || id:ukb-b-10787	T	C	0.320391	0.035681	9.7051e-146
7241	ST6_MVMR-OA	rs9405064	Standing height || id:ukb-b-10787	C	A	0.357581	-0.0123203	4.79954e-14
7251	ST6_MVMR-OA	rs941346	Standing height || id:ukb-b-10787	T	G	0.623244	-0.00792309	4.49997e-09
7261	ST6_MVMR-OA	rs9435731	Standing height || id:ukb-b-10787	A	C	0.519102	0.028591	1.30017e-107
7271	ST6_MVMR-OA	rs9442571	Standing height || id:ukb-b-10787	A	T	0.129559	0.0254415	3.69999e-39
7281	ST6_MVMR-OA	rs9443189	Standing height || id:ukb-b-10787	G	A	0.144701	-0.013989	3.19963e-14
7291	ST6_MVMR-OA	rs9487084	Standing height || id:ukb-b-10787	G	T	0.410796	-0.0174405	5.90065e-40
7301	ST6_MVMR-OA	rs9493589	Standing height || id:ukb-b-10787	A	G	0.526621	-0.0113287	2.99985e-18
7311	ST6_MVMR-OA	rs9496369	Standing height || id:ukb-b-10787	T	C	0.286031	-0.0395896	8.4918e-168
7321	ST6_MVMR-OA	rs9535015	Standing height || id:ukb-b-10787	A	C	0.721237	-0.0115236	4.00037e-15
7331	ST6_MVMR-OA	rs9571687	Standing height || id:ukb-b-10787	A	C	0.329375	0.00229042	0.1
7341	ST6_MVMR-OA	rs9574556	Standing height || id:ukb-b-10787	C	G	0.206141	0.0115622	1.29987e-12
7351	ST6_MVMR-OA	rs9575875	Standing height || id:ukb-b-10787	G	A	0.376906	0.0101811	6.4003e-14
7361	ST6_MVMR-OA	rs9590405	Standing height || id:ukb-b-10787	G	A	0.235299	-0.0182649	4.30031e-32
7371	ST6_MVMR-OA	rs960225	Standing height || id:ukb-b-10787	A	C	0.104807	0.0163195	2.70023e-14
7381	ST6_MVMR-OA	rs9614670	Standing height || id:ukb-b-10787	T	C	0.200304	0.0169639	8.10028e-25
7391	ST6_MVMR-OA	rs9634212	Standing height || id:ukb-b-10787	A	C	0.220674	0.0392212	2.60016e-136
7401	ST6_MVMR-OA	rs966541	Standing height || id:ukb-b-10787	G	A	0.276542	0.0148463	2.60016e-24
7411	ST6_MVMR-OA	rs9696477	Standing height || id:ukb-b-10787	T	C	0.23296	-0.0105483	8.19974e-11
7421	ST6_MVMR-OA	rs9747062	Standing height || id:ukb-b-10787	C	A	0.600697	0.0137871	6.4998e-25
7431	ST6_MVMR-OA	rs9809116	Standing height || id:ukb-b-10787	G	A	0.408494	-0.0244981	2.90001e-75
7441	ST6_MVMR-OA	rs9824877	Standing height || id:ukb-b-10787	A	G	0.222424	-0.0104824	1.5e-10
7451	ST6_MVMR-OA	rs9826470	Standing height || id:ukb-b-10787	T	C	0.248942	0.0167257	2.39994e-28
7461	ST6_MVMR-OA	rs985344	Standing height || id:ukb-b-10787	A	G	0.104292	-0.0188136	1.9002e-18
7471	ST6_MVMR-OA	rs9876664	Standing height || id:ukb-b-10787	T	G	0.375409	-0.00117511	0.38
7481	ST6_MVMR-OA	rs9894127	Standing height || id:ukb-b-10787	A	G	0.271576	0.0134548	5.70033e-20
7491	ST6_MVMR-OA	rs9894946	Standing height || id:ukb-b-10787	G	A	0.841046	0.0120306	3.69999e-11
7501	ST6_MVMR-OA	rs9926784	Standing height || id:ukb-b-10787	C	T	0.184557	0.00343737	0.0420001
7511	ST6_MVMR-OA	rs9941239	Standing height || id:ukb-b-10787	G	A	0.755802	-0.0147342	6.70039e-22
7521	ST6_MVMR-OA	rs9951619	Standing height || id:ukb-b-10787	G	T	0.767355	0.00704218	6.90001e-06
7531	ST6_MVMR-OA	rs9976812	Standing height || id:ukb-b-10787	G	C	0.56377	-0.0184561	3.19963e-43
754	ST6_MVMR-OA	rs10010325	Weight || id:ukb-b-11842	A	C	0.48458	0.0139172	1.10002e-15
755	ST6_MVMR-OA	rs10011137	Weight || id:ukb-b-11842	G	A	0.55925	0.00260249	0.14
756	ST6_MVMR-OA	rs10031777	Weight || id:ukb-b-11842	C	T	0.502974	0.0112226	8.99912e-11
757	ST6_MVMR-OA	rs1004982	Weight || id:ukb-b-11842	C	T	0.383693	-0.00114477	0.52
758	ST6_MVMR-OA	rs10059884	Weight || id:ukb-b-11842	A	C	0.596204	-0.0114453	9.20026e-11
759	ST6_MVMR-OA	rs10061757	Weight || id:ukb-b-11842	C	G	0.652801	0.00211149	0.25
760	ST6_MVMR-OA	rs10082476	Weight || id:ukb-b-11842	G	A	0.246658	-0.0123206	9.80009e-10
761	ST6_MVMR-OA	rs10098103	Weight || id:ukb-b-11842	C	T	0.243015	-0.0152868	4.49987e-14
762	ST6_MVMR-OA	rs10114341	Weight || id:ukb-b-11842	C	T	0.440292	-0.00187188	0.29
763	ST6_MVMR-OA	rs10114881	Weight || id:ukb-b-11842	C	T	0.316799	0.0028709	0.12
764	ST6_MVMR-OA	rs10123659	Weight || id:ukb-b-11842	G	T	0.138781	0.00375346	0.13
765	ST6_MVMR-OA	rs10129429	Weight || id:ukb-b-11842	A	G	0.423804	-0.00521504	0.00299999
766	ST6_MVMR-OA	rs10131337	Weight || id:ukb-b-11842	T	C	0.244235	0.00654521	0.00129999
767	ST6_MVMR-OA	rs1013495	Weight || id:ukb-b-11842	T	C	0.457297	-0.00885458	3.79997e-07
768	ST6_MVMR-OA	rs10139746	Weight || id:ukb-b-11842	G	A	0.548638	-0.00452745	0.00949992
769	ST6_MVMR-OA	rs10145154	Weight || id:ukb-b-11842	T	C	0.221753	0.0251981	2.29985e-33
770	ST6_MVMR-OA	rs10155941	Weight || id:ukb-b-11842	C	T	0.460696	-0.00720949	3.50002e-05
771	ST6_MVMR-OA	rs10181220	Weight || id:ukb-b-11842	T	C	0.408782	-0.00254144	0.15
772	ST6_MVMR-OA	rs1020048	Weight || id:ukb-b-11842	C	A	0.809062	-0.00728964	0.00109999
773	ST6_MVMR-OA	rs10202701	Weight || id:ukb-b-11842	T	C	0.54164	0.0032557	0.061
774	ST6_MVMR-OA	rs10207736	Weight || id:ukb-b-11842	T	A	0.313767	-0.000525959	0.780001
775	ST6_MVMR-OA	rs10221274	Weight || id:ukb-b-11842	T	G	0.403018	-0.00699791	9.69996e-05
776	ST6_MVMR-OA	rs10233251	Weight || id:ukb-b-11842	G	A	0.119353	0.004881	0.0690001
777	ST6_MVMR-OA	rs10241336	Weight || id:ukb-b-11842	C	T	0.631098	-0.00381462	0.0340001
778	ST6_MVMR-OA	rs10248298	Weight || id:ukb-b-11842	A	C	0.366053	0.0173317	5.50047e-22
779	ST6_MVMR-OA	rs10248846	Weight || id:ukb-b-11842	A	G	0.060805	-0.00270832	0.46
780	ST6_MVMR-OA	rs10253161	Weight || id:ukb-b-11842	G	A	0.292675	-0.00564117	0.00309999
781	ST6_MVMR-OA	rs10283100	Weight || id:ukb-b-11842	G	A	0.944506	0.0237127	4e-10
782	ST6_MVMR-OA	rs10401891	Weight || id:ukb-b-11842	T	C	0.325539	-0.00789486	2.19999e-05
783	ST6_MVMR-OA	rs1042838	Weight || id:ukb-b-11842	A	C	0.165783	-0.00306314	0.19
784	ST6_MVMR-OA	rs1043413	Weight || id:ukb-b-11842	G	C	0.388615	0.0101475	1.2e-08
785	ST6_MVMR-OA	rs1043463	Weight || id:ukb-b-11842	T	A	0.632523	-0.000347107	0.86
786	ST6_MVMR-OA	rs1043547	Weight || id:ukb-b-11842	T	G	0.250618	-0.00600733	0.00309999
787	ST6_MVMR-OA	rs1044299	Weight || id:ukb-b-11842	T	C	0.546023	0.0123355	1.39991e-12
788	ST6_MVMR-OA	rs10498672	Weight || id:ukb-b-11842	G	C	0.175595	0.00759783	0.000830004
789	ST6_MVMR-OA	rs1050969	Weight || id:ukb-b-11842	C	T	0.017472	0.0271344	7.19996e-05
790	ST6_MVMR-OA	rs1051547	Weight || id:ukb-b-11842	C	T	0.561534	0.000429294	0.81
791	ST6_MVMR-OA	rs1052256	Weight || id:ukb-b-11842	G	A	0.187842	0.00569498	0.01
792	ST6_MVMR-OA	rs1056173	Weight || id:ukb-b-11842	A	G	0.113102	-0.00056087	0.84
793	ST6_MVMR-OA	rs1065368	Weight || id:ukb-b-11842	C	T	0.471814	0.00965108	6.1e-08
794	ST6_MVMR-OA	rs1074683	Weight || id:ukb-b-11842	G	C	0.262617	-0.0205987	2.09991e-25
795	ST6_MVMR-OA	rs10748128	Weight || id:ukb-b-11842	T	G	0.344559	0.00977588	8.60003e-08
796	ST6_MVMR-OA	rs10756714	Weight || id:ukb-b-11842	G	A	0.444202	-0.0141962	5.10035e-16
797	ST6_MVMR-OA	rs10756792	Weight || id:ukb-b-11842	T	C	0.742896	-0.007791	9.40005e-05
798	ST6_MVMR-OA	rs10770705	Weight || id:ukb-b-11842	C	A	0.662724	-0.00770338	2.69998e-05
799	ST6_MVMR-OA	rs10773083	Weight || id:ukb-b-11842	T	G	0.645262	-0.0085294	4.09996e-06
800	ST6_MVMR-OA	rs10775348	Weight || id:ukb-b-11842	G	A	0.703742	0.0121802	1.6e-10
801	ST6_MVMR-OA	rs10820852	Weight || id:ukb-b-11842	A	C	0.276246	-0.0156384	8.49963e-16
802	ST6_MVMR-OA	rs10826579	Weight || id:ukb-b-11842	A	G	0.152957	-0.00507701	0.0389996
803	ST6_MVMR-OA	rs10827380	Weight || id:ukb-b-11842	T	C	0.314307	0.00985439	1.40001e-07
804	ST6_MVMR-OA	rs10832961	Weight || id:ukb-b-11842	G	C	0.758147	-0.00985207	1.2e-06
805	ST6_MVMR-OA	rs10840242	Weight || id:ukb-b-11842	C	T	0.503869	0.00997826	9.59997e-09
806	ST6_MVMR-OA	rs10861678	Weight || id:ukb-b-11842	A	G	0.265795	-0.011997	1e-09
807	ST6_MVMR-OA	rs10874746	Weight || id:ukb-b-11842	C	T	0.656582	0.00145417	0.42
808	ST6_MVMR-OA	rs10901216	Weight || id:ukb-b-11842	A	G	0.347953	-0.00939127	2.69998e-07
809	ST6_MVMR-OA	rs10916606	Weight || id:ukb-b-11842	T	C	0.787856	0.00932051	1.09999e-05
810	ST6_MVMR-OA	rs10922478	Weight || id:ukb-b-11842	G	A	0.565486	0.00439806	0.012
811	ST6_MVMR-OA	rs10923724	Weight || id:ukb-b-11842	T	C	0.568127	-0.00462472	0.00819993
812	ST6_MVMR-OA	rs10943915	Weight || id:ukb-b-11842	T	A	0.297271	0.00516477	0.00669993
813	ST6_MVMR-OA	rs10948	Weight || id:ukb-b-11842	T	G	0.663605	-0.0135944	1.50003e-13
814	ST6_MVMR-OA	rs10953083	Weight || id:ukb-b-11842	A	C	0.445787	0.00834827	1.89998e-06
815	ST6_MVMR-OA	rs10957087	Weight || id:ukb-b-11842	A	T	0.159631	0.00801921	0.000719996
816	ST6_MVMR-OA	rs10965698	Weight || id:ukb-b-11842	T	C	0.369893	-0.0117888	6.00067e-11
817	ST6_MVMR-OA	rs10980706	Weight || id:ukb-b-11842	T	G	0.243771	-0.00939137	3.59998e-06
818	ST6_MVMR-OA	rs10995319	Weight || id:ukb-b-11842	C	T	0.234442	-0.00825682	5.69994e-05
819	ST6_MVMR-OA	rs11001271	Weight || id:ukb-b-11842	A	G	0.253689	0.00828144	3.40001e-05
820	ST6_MVMR-OA	rs11049708	Weight || id:ukb-b-11842	C	T	0.292536	-0.0101991	9.29994e-08
821	ST6_MVMR-OA	rs11058226	Weight || id:ukb-b-11842	C	T	0.742128	0.0265409	7.70016e-41
822	ST6_MVMR-OA	rs11088114	Weight || id:ukb-b-11842	A	C	0.106537	0.0014948	0.6
823	ST6_MVMR-OA	rs11122824	Weight || id:ukb-b-11842	T	A	0.816532	0.00523495	0.02
824	ST6_MVMR-OA	rs11144782	Weight || id:ukb-b-11842	G	C	0.174595	-0.00260103	0.26
825	ST6_MVMR-OA	rs11167487	Weight || id:ukb-b-11842	C	T	0.156211	0.00512195	0.032
826	ST6_MVMR-OA	rs111738917	Weight || id:ukb-b-11842	A	G	0.026187	-0.0193231	0.000369999
827	ST6_MVMR-OA	rs11196169	Weight || id:ukb-b-11842	G	A	0.527326	-0.0113579	1.5e-10
828	ST6_MVMR-OA	rs11198898	Weight || id:ukb-b-11842	C	A	0.763241	-0.00702612	0.000599998
829	ST6_MVMR-OA	rs11205303	Weight || id:ukb-b-11842	C	T	0.406585	0.0170951	2.90001e-22
830	ST6_MVMR-OA	rs112153300	Weight || id:ukb-b-11842	A	G	0.089037	0.00922706	0.00259998
831	ST6_MVMR-OA	rs11217863	Weight || id:ukb-b-11842	A	G	0.116087	-0.0161596	2.5e-09
832	ST6_MVMR-OA	rs11221158	Weight || id:ukb-b-11842	T	C	0.225301	-0.00474531	0.0219999
833	ST6_MVMR-OA	rs11245333	Weight || id:ukb-b-11842	A	C	0.404928	0.00781887	1e-05
834	ST6_MVMR-OA	rs112471207	Weight || id:ukb-b-11842	T	C	0.246604	-0.0180177	2.70023e-19
837	ST6_MVMR-OA	rs11259936	Weight || id:ukb-b-11842	C	A	0.522745	0.0146867	3.10027e-17
838	ST6_MVMR-OA	rs112635811	Weight || id:ukb-b-11842	T	C	0.084461	-0.00129373	0.69
839	ST6_MVMR-OA	rs11263719	Weight || id:ukb-b-11842	T	C	0.469659	0.00862837	8.09991e-07
840	ST6_MVMR-OA	rs113595815	Weight || id:ukb-b-11842	G	T	0.052307	-0.0170275	1.29999e-05
841	ST6_MVMR-OA	rs113624107	Weight || id:ukb-b-11842	A	G	0.225868	0.00960718	3.79997e-06
842	ST6_MVMR-OA	rs113851505	Weight || id:ukb-b-11842	T	C	0.183954	-0.0140325	4.20001e-10
843	ST6_MVMR-OA	rs11466399	Weight || id:ukb-b-11842	A	G	0.286907	0.0174071	9.70063e-20
844	ST6_MVMR-OA	rs114784809	Weight || id:ukb-b-11842	A	G	0.025394	0.0193764	0.0005
845	ST6_MVMR-OA	rs11553764	Weight || id:ukb-b-11842	T	C	0.169696	0.00621056	0.00739997
846	ST6_MVMR-OA	rs11603984	Weight || id:ukb-b-11842	T	G	0.13513	-0.0157734	5.39995e-10
847	ST6_MVMR-OA	rs116211567	Weight || id:ukb-b-11842	C	T	0.080897	-0.012343	0.0001
848	ST6_MVMR-OA	rs11664106	Weight || id:ukb-b-11842	T	A	0.37406	0.00651598	0.0004
849	ST6_MVMR-OA	rs11664336	Weight || id:ukb-b-11842	T	A	0.43459	0.00957857	4.70002e-08
850	ST6_MVMR-OA	rs11671106	Weight || id:ukb-b-11842	T	C	0.354434	-0.00185367	0.31
851	ST6_MVMR-OA	rs11678288	Weight || id:ukb-b-11842	A	T	0.58837	-0.00308144	0.0810009
852	ST6_MVMR-OA	rs11681299	Weight || id:ukb-b-11842	T	C	0.286698	0.00943647	7.69999e-07
853	ST6_MVMR-OA	rs11690176	Weight || id:ukb-b-11842	A	G	0.317891	-0.0086096	3.50002e-06
854	ST6_MVMR-OA	rs11691869	Weight || id:ukb-b-11842	A	C	0.362054	-0.0148076	2.29985e-16
855	ST6_MVMR-OA	rs1169738	Weight || id:ukb-b-11842	A	G	0.031918	0.0179024	0.000290001
856	ST6_MVMR-OA	rs11704728	Weight || id:ukb-b-11842	T	C	0.196351	0.0138031	3.50002e-10
857	ST6_MVMR-OA	rs11708810	Weight || id:ukb-b-11842	A	T	0.25078	0.00813995	5.19996e-05
858	ST6_MVMR-OA	rs11709402	Weight || id:ukb-b-11842	G	A	0.278741	0.0188577	2.09991e-22
859	ST6_MVMR-OA	rs11710894	Weight || id:ukb-b-11842	T	C	0.168583	-0.000303045	0.9
860	ST6_MVMR-OA	rs11711770	Weight || id:ukb-b-11842	G	A	0.170901	-0.00250551	0.28
861	ST6_MVMR-OA	rs11713042	Weight || id:ukb-b-11842	C	T	0.473771	0.0146889	2.49977e-17
862	ST6_MVMR-OA	rs1171614	Weight || id:ukb-b-11842	C	T	0.769099	-0.00781592	0.00015
863	ST6_MVMR-OA	rs11720869	Weight || id:ukb-b-11842	A	G	0.668237	0.00237976	0.2
864	ST6_MVMR-OA	rs11722554	Weight || id:ukb-b-11842	A	G	0.037904	-0.00515246	0.26
865	ST6_MVMR-OA	rs117342986	Weight || id:ukb-b-11842	T	C	0.026419	0.0344366	1.29999e-09
866	ST6_MVMR-OA	rs11743919	Weight || id:ukb-b-11842	T	C	0.213757	-0.0054341	0.01
867	ST6_MVMR-OA	rs11746047	Weight || id:ukb-b-11842	T	C	0.379845	0.00897283	5.49997e-07
868	ST6_MVMR-OA	rs11747997	Weight || id:ukb-b-11842	C	A	0.328765	0.0107681	6.29999e-09
869	ST6_MVMR-OA	rs11754773	Weight || id:ukb-b-11842	G	A	0.093345	0.05395	1.29987e-72
870	ST6_MVMR-OA	rs11774206	Weight || id:ukb-b-11842	C	T	0.764046	-0.00427382	0.0359998
871	ST6_MVMR-OA	rs1178172	Weight || id:ukb-b-11842	C	T	0.212648	0.00227075	0.28
872	ST6_MVMR-OA	rs117829095	Weight || id:ukb-b-11842	A	C	0.077909	-0.00116547	0.719999
873	ST6_MVMR-OA	rs1179947	Weight || id:ukb-b-11842	A	G	0.782577	-0.0110578	1.5e-07
874	ST6_MVMR-OA	rs118173451	Weight || id:ukb-b-11842	C	T	0.016157	-0.0378885	6.4e-08
875	ST6_MVMR-OA	rs1183668	Weight || id:ukb-b-11842	G	C	0.370112	-0.010077	2.5e-08
876	ST6_MVMR-OA	rs11857726	Weight || id:ukb-b-11842	A	G	0.379419	-0.00340605	0.0580003
877	ST6_MVMR-OA	rs11877685	Weight || id:ukb-b-11842	A	G	0.15579	-0.00148673	0.54
878	ST6_MVMR-OA	rs11898716	Weight || id:ukb-b-11842	G	A	0.708092	0.00775246	5.1e-05
879	ST6_MVMR-OA	rs11947952	Weight || id:ukb-b-11842	G	C	0.636123	0.000114747	0.95
880	ST6_MVMR-OA	rs11955153	Weight || id:ukb-b-11842	C	T	0.235785	-0.0129003	2.80001e-10
881	ST6_MVMR-OA	rs11957435	Weight || id:ukb-b-11842	C	T	0.20991	-0.019023	8.30042e-19
882	ST6_MVMR-OA	rs11998884	Weight || id:ukb-b-11842	T	C	0.061824	-0.00363005	0.32
883	ST6_MVMR-OA	rs12051048	Weight || id:ukb-b-11842	A	C	0.231911	0.0141416	6.20012e-12
884	ST6_MVMR-OA	rs12088284	Weight || id:ukb-b-11842	T	C	0.300841	0.0109443	6.4e-09
885	ST6_MVMR-OA	rs12103006	Weight || id:ukb-b-11842	G	A	0.569092	0.0149141	1.80011e-17
886	ST6_MVMR-OA	rs12130046	Weight || id:ukb-b-11842	A	G	0.148513	-0.00593303	0.015
887	ST6_MVMR-OA	rs12132534	Weight || id:ukb-b-11842	G	C	0.142676	0.00707646	0.00420001
888	ST6_MVMR-OA	rs12140153	Weight || id:ukb-b-11842	T	G	0.094245	-0.0305707	7.10068e-24
889	ST6_MVMR-OA	rs12185993	Weight || id:ukb-b-11842	A	T	0.226791	0.00207436	0.32
890	ST6_MVMR-OA	rs12209223	Weight || id:ukb-b-11842	A	C	0.101338	0.015124	1.5e-07
891	ST6_MVMR-OA	rs12259464	Weight || id:ukb-b-11842	A	G	0.484465	0.0104497	2.1e-09
892	ST6_MVMR-OA	rs12300276	Weight || id:ukb-b-11842	A	G	0.233933	0.0152427	1.10002e-13
893	ST6_MVMR-OA	rs12342779	Weight || id:ukb-b-11842	G	T	0.201908	-0.0164605	2.80027e-14
894	ST6_MVMR-OA	rs12348423	Weight || id:ukb-b-11842	C	A	0.250388	-0.00526126	0.00860003
895	ST6_MVMR-OA	rs12362444	Weight || id:ukb-b-11842	A	G	0.555979	0.00286886	0.1
896	ST6_MVMR-OA	rs12452505	Weight || id:ukb-b-11842	G	C	0.142367	-0.0135573	5.49997e-08
897	ST6_MVMR-OA	rs12452590	Weight || id:ukb-b-11842	G	T	0.36175	0.00362976	0.0470002
898	ST6_MVMR-OA	rs12459155	Weight || id:ukb-b-11842	G	C	0.130678	-0.00147144	0.57
899	ST6_MVMR-OA	rs12462975	Weight || id:ukb-b-11842	A	G	0.329693	0.0208934	3.10027e-29
900	ST6_MVMR-OA	rs12466227	Weight || id:ukb-b-11842	G	A	0.548482	0.00219079	0.21
901	ST6_MVMR-OA	rs12483653	Weight || id:ukb-b-11842	T	C	0.780556	-0.00499726	0.0189998
902	ST6_MVMR-OA	rs12507026	Weight || id:ukb-b-11842	T	A	0.434749	0.0238342	2.60016e-42
903	ST6_MVMR-OA	rs12517974	Weight || id:ukb-b-11842	C	A	0.173535	0.0144774	2.30001e-10
904	ST6_MVMR-OA	rs12552167	Weight || id:ukb-b-11842	T	C	0.284054	0.00823872	1.79999e-05
905	ST6_MVMR-OA	rs12572775	Weight || id:ukb-b-11842	T	A	0.558609	0.00599212	0.000599998
906	ST6_MVMR-OA	rs12586289	Weight || id:ukb-b-11842	T	G	0.569851	0.005212	0.00299999
907	ST6_MVMR-OA	rs12592845	Weight || id:ukb-b-11842	T	C	0.089871	-0.0117837	0.000109999
908	ST6_MVMR-OA	rs12622270	Weight || id:ukb-b-11842	C	T	0.167122	-0.00399363	0.0850002
909	ST6_MVMR-OA	rs12645070	Weight || id:ukb-b-11842	A	G	0.18323	0.0076513	0.000629999
910	ST6_MVMR-OA	rs12648093	Weight || id:ukb-b-11842	G	A	0.745487	-0.0108471	5e-08
911	ST6_MVMR-OA	rs1266876	Weight || id:ukb-b-11842	T	C	0.349608	0.0139997	1.20005e-14
912	ST6_MVMR-OA	rs12669267	Weight || id:ukb-b-11842	T	C	0.133103	-0.00613946	0.0179999
913	ST6_MVMR-OA	rs12680342	Weight || id:ukb-b-11842	G	T	0.229005	-0.014237	5.10035e-12
914	ST6_MVMR-OA	rs12813930	Weight || id:ukb-b-11842	C	T	0.203728	-0.00370725	0.0850002
915	ST6_MVMR-OA	rs1285992	Weight || id:ukb-b-11842	G	A	0.710458	0.012577	5.50047e-11
916	ST6_MVMR-OA	rs1291066	Weight || id:ukb-b-11842	C	G	0.808483	0.0146827	2.99985e-11
917	ST6_MVMR-OA	rs12924101	Weight || id:ukb-b-11842	C	A	0.186076	-0.00946139	2.19999e-05
918	ST6_MVMR-OA	rs12952981	Weight || id:ukb-b-11842	A	G	0.355367	0.00312858	0.0850002
919	ST6_MVMR-OA	rs12966785	Weight || id:ukb-b-11842	A	G	0.381924	-0.00111966	0.53
920	ST6_MVMR-OA	rs12968652	Weight || id:ukb-b-11842	A	G	0.398202	-0.00702475	9.09997e-05
921	ST6_MVMR-OA	rs12982509	Weight || id:ukb-b-11842	C	T	0.220759	0.0122558	5.39995e-09
922	ST6_MVMR-OA	rs12985850	Weight || id:ukb-b-11842	A	G	0.40106	0.0111746	3.69999e-10
923	ST6_MVMR-OA	rs13007086	Weight || id:ukb-b-11842	T	A	0.827532	0.0504058	3.1989e-107
924	ST6_MVMR-OA	rs13014796	Weight || id:ukb-b-11842	A	G	0.169173	-0.0143424	5.89997e-10
925	ST6_MVMR-OA	rs13041213	Weight || id:ukb-b-11842	A	T	0.235433	0.00339914	0.0990011
926	ST6_MVMR-OA	rs13102005	Weight || id:ukb-b-11842	A	T	0.438133	-0.000313522	0.86
927	ST6_MVMR-OA	rs13168903	Weight || id:ukb-b-11842	G	T	0.414796	-0.0021072	0.23
928	ST6_MVMR-OA	rs1317867	Weight || id:ukb-b-11842	G	A	0.511935	-0.00338985	0.0530005
929	ST6_MVMR-OA	rs13178887	Weight || id:ukb-b-11842	C	T	0.386873	-0.00872316	9.20005e-07
930	ST6_MVMR-OA	rs13179048	Weight || id:ukb-b-11842	A	C	0.306868	0.0166067	9.09913e-19
931	ST6_MVMR-OA	rs13264909	Weight || id:ukb-b-11842	T	A	0.428947	-0.0121762	4.10015e-12
932	ST6_MVMR-OA	rs1330199	Weight || id:ukb-b-11842	T	G	0.483131	-0.0100531	8.19993e-09
933	ST6_MVMR-OA	rs13322435	Weight || id:ukb-b-11842	G	A	0.404456	-0.000938087	0.6
934	ST6_MVMR-OA	rs13334364	Weight || id:ukb-b-11842	C	T	0.075103	-0.00871548	0.00819993
935	ST6_MVMR-OA	rs13406427	Weight || id:ukb-b-11842	G	C	0.267135	-0.00506678	0.00940005
936	ST6_MVMR-OA	rs1352982	Weight || id:ukb-b-11842	G	A	0.367329	0.00426976	0.0179999
937	ST6_MVMR-OA	rs136029	Weight || id:ukb-b-11842	A	G	0.413614	0.00221614	0.21
938	ST6_MVMR-OA	rs138548025	Weight || id:ukb-b-11842	C	T	0.044953	0.0185221	2.59998e-05
939	ST6_MVMR-OA	rs138937927	Weight || id:ukb-b-11842	T	C	0.02564	-0.0170395	0.00280001
940	ST6_MVMR-OA	rs1393421	Weight || id:ukb-b-11842	A	G	0.936945	0.00440026	0.22
941	ST6_MVMR-OA	rs1395602	Weight || id:ukb-b-11842	C	A	0.484068	0.0153983	9.49948e-19
942	ST6_MVMR-OA	rs140182288	Weight || id:ukb-b-11842	T	C	0.026694	-0.00463901	0.41
943	ST6_MVMR-OA	rs140753094	Weight || id:ukb-b-11842	A	C	0.124411	0.00265306	0.31
944	ST6_MVMR-OA	rs1420150	Weight || id:ukb-b-11842	G	C	0.217167	-0.00655918	0.00179999
945	ST6_MVMR-OA	rs142190120	Weight || id:ukb-b-11842	T	C	0.012996	-0.0164993	0.0340001
946	ST6_MVMR-OA	rs143384	Weight || id:ukb-b-11842	G	A	0.404361	0.0309648	1.50003e-68
947	ST6_MVMR-OA	rs143840904	Weight || id:ukb-b-11842	T	C	0.01976	-0.0493157	1.9002e-14
948	ST6_MVMR-OA	rs1441098	Weight || id:ukb-b-11842	T	A	0.544422	-0.0103357	2.90001e-09
949	ST6_MVMR-OA	rs1441264	Weight || id:ukb-b-11842	A	G	0.593667	0.0147446	3.40017e-16
950	ST6_MVMR-OA	rs144351518	Weight || id:ukb-b-11842	G	A	0.032686	-0.00909976	0.0719996
951	ST6_MVMR-OA	rs1443536	Weight || id:ukb-b-11842	G	A	0.30497	0.0148851	2.70023e-15
952	ST6_MVMR-OA	rs1443930	Weight || id:ukb-b-11842	G	T	0.663803	0.000958464	0.61
953	ST6_MVMR-OA	rs1458156	Weight || id:ukb-b-11842	T	C	0.488418	0.0143605	1.29987e-16
954	ST6_MVMR-OA	rs145873050	Weight || id:ukb-b-11842	T	G	0.026993	-0.00942249	0.0810009
955	ST6_MVMR-OA	rs146381464	Weight || id:ukb-b-11842	A	C	0.022984	0.0291263	5.80003e-07
956	ST6_MVMR-OA	rs1467847	Weight || id:ukb-b-11842	C	G	0.565776	0.00597029	0.000690001
957	ST6_MVMR-OA	rs1468177	Weight || id:ukb-b-11842	C	T	0.361211	0.00619293	0.000629999
958	ST6_MVMR-OA	rs146851424	Weight || id:ukb-b-11842	C	A	0.021614	0.0566011	5.79963e-21
959	ST6_MVMR-OA	rs147110934	Weight || id:ukb-b-11842	T	G	0.024314	-0.0216435	0.00012
960	ST6_MVMR-OA	rs147176253	Weight || id:ukb-b-11842	A	G	0.06362	-0.000540649	0.88
961	ST6_MVMR-OA	rs1472565	Weight || id:ukb-b-11842	C	T	0.46708	-0.00357871	0.0389996
962	ST6_MVMR-OA	rs1474647	Weight || id:ukb-b-11842	T	C	0.551083	-0.00925144	1e-07
963	ST6_MVMR-OA	rs147472851	Weight || id:ukb-b-11842	A	G	0.25721	0.01099	4.39997e-08
964	ST6_MVMR-OA	rs1490384	Weight || id:ukb-b-11842	T	C	0.500084	0.0114724	3.40017e-11
965	ST6_MVMR-OA	rs1490819	Weight || id:ukb-b-11842	T	C	0.162082	0.00141123	0.55
966	ST6_MVMR-OA	rs149290349	Weight || id:ukb-b-11842	A	G	0.074705	0.00785397	0.0179999
967	ST6_MVMR-OA	rs149802978	Weight || id:ukb-b-11842	G	C	0.052506	-0.0116575	0.00280001
968	ST6_MVMR-OA	rs149840699	Weight || id:ukb-b-11842	A	G	0.079248	0.00546111	0.0949992
969	ST6_MVMR-OA	rs150095746	Weight || id:ukb-b-11842	G	A	0.029306	0.0161183	0.00219999
970	ST6_MVMR-OA	rs151123887	Weight || id:ukb-b-11842	A	G	0.022536	-0.0133306	0.0299999
971	ST6_MVMR-OA	rs1514134	Weight || id:ukb-b-11842	C	T	0.385048	-0.00170497	0.34
972	ST6_MVMR-OA	rs1524065	Weight || id:ukb-b-11842	A	C	0.653512	0.00829752	5.19996e-06
973	ST6_MVMR-OA	rs1531851	Weight || id:ukb-b-11842	C	T	0.261316	-0.00145677	0.46
974	ST6_MVMR-OA	rs1545552	Weight || id:ukb-b-11842	G	A	0.708706	0.0135707	1.20005e-12
975	ST6_MVMR-OA	rs156201	Weight || id:ukb-b-11842	C	G	0.753476	0.0108632	6.19998e-08
976	ST6_MVMR-OA	rs1563387	Weight || id:ukb-b-11842	T	G	0.379583	-0.00939026	2.1e-07
977	ST6_MVMR-OA	rs1573891	Weight || id:ukb-b-11842	C	G	0.158543	-0.0173738	3.90032e-13
978	ST6_MVMR-OA	rs1574220	Weight || id:ukb-b-11842	C	T	0.08091	0.0156734	1.09999e-06
979	ST6_MVMR-OA	rs1593071	Weight || id:ukb-b-11842	C	A	0.452852	-0.0111571	1.5e-10
980	ST6_MVMR-OA	rs1599473	Weight || id:ukb-b-11842	T	G	0.243614	-0.0115042	1.40001e-08
981	ST6_MVMR-OA	rs165656	Weight || id:ukb-b-11842	C	G	0.517351	0.0101784	6.49995e-09
982	ST6_MVMR-OA	rs16824590	Weight || id:ukb-b-11842	A	G	0.114176	0.00284011	0.3
983	ST6_MVMR-OA	rs16905189	Weight || id:ukb-b-11842	G	C	0.366795	-0.0185477	1e-24
984	ST6_MVMR-OA	rs16942323	Weight || id:ukb-b-11842	C	T	0.026909	-0.0382448	1.10002e-12
985	ST6_MVMR-OA	rs16951879	Weight || id:ukb-b-11842	T	C	0.019935	0.0248724	6.19998e-05
986	ST6_MVMR-OA	rs17034560	Weight || id:ukb-b-11842	A	G	0.037116	0.00479803	0.29
987	ST6_MVMR-OA	rs17038164	Weight || id:ukb-b-11842	C	T	0.2568	-0.00717577	0.000280001
988	ST6_MVMR-OA	rs17038954	Weight || id:ukb-b-11842	T	C	0.062861	-0.000436216	0.9
989	ST6_MVMR-OA	rs17148514	Weight || id:ukb-b-11842	T	C	0.241677	0.000256075	0.9
990	ST6_MVMR-OA	rs17157112	Weight || id:ukb-b-11842	G	T	0.470633	-0.00789832	5.99998e-06
991	ST6_MVMR-OA	rs17197114	Weight || id:ukb-b-11842	C	T	0.177068	0.0124159	5.99998e-08
992	ST6_MVMR-OA	rs172179	Weight || id:ukb-b-11842	C	G	0.591879	-0.00764557	1.5e-05
993	ST6_MVMR-OA	rs17218879	Weight || id:ukb-b-11842	G	C	0.338679	0.00980791	1e-07
994	ST6_MVMR-OA	rs1729090	Weight || id:ukb-b-11842	T	C	0.385017	-0.00165438	0.36
995	ST6_MVMR-OA	rs1730040	Weight || id:ukb-b-11842	G	A	0.415771	-0.00173368	0.32
996	ST6_MVMR-OA	rs17357954	Weight || id:ukb-b-11842	T	G	0.219492	0.020357	1.9002e-22
997	ST6_MVMR-OA	rs17400325	Weight || id:ukb-b-11842	C	T	0.041565	0.019614	5.89997e-06
998	ST6_MVMR-OA	rs17409588	Weight || id:ukb-b-11842	C	T	0.317732	0.00556267	0.00280001
999	ST6_MVMR-OA	rs1741344	Weight || id:ukb-b-11842	T	C	0.634528	-0.00836185	3.59998e-06
1000	ST6_MVMR-OA	rs174529	Weight || id:ukb-b-11842	C	T	0.373662	-0.00221075	0.22
1001	ST6_MVMR-OA	rs17454369	Weight || id:ukb-b-11842	C	G	0.055525	0.0156551	3.50002e-05
1002	ST6_MVMR-OA	rs17472816	Weight || id:ukb-b-11842	G	A	0.055959	-0.0138661	0.000299999
1003	ST6_MVMR-OA	rs17511102	Weight || id:ukb-b-11842	T	A	0.089065	0.0094772	0.00179999
1004	ST6_MVMR-OA	rs17770336	Weight || id:ukb-b-11842	T	C	0.322439	0.0188879	2.19989e-24
1005	ST6_MVMR-OA	rs17800727	Weight || id:ukb-b-11842	G	A	0.300387	0.015532	2.29985e-16
1006	ST6_MVMR-OA	rs17814208	Weight || id:ukb-b-11842	G	A	0.243812	0.0138475	6.89922e-12
1007	ST6_MVMR-OA	rs1793636	Weight || id:ukb-b-11842	C	G	0.309145	-0.00976897	2e-07
1008	ST6_MVMR-OA	rs184090834	Weight || id:ukb-b-11842	A	T	0.014752	-0.0312826	3.79997e-05
1009	ST6_MVMR-OA	rs1863758	Weight || id:ukb-b-11842	G	A	0.702882	0.00431795	0.0230001
1010	ST6_MVMR-OA	rs1867780	Weight || id:ukb-b-11842	G	C	0.278149	-0.00263949	0.17
1011	ST6_MVMR-OA	rs1875969	Weight || id:ukb-b-11842	C	G	0.41721	-0.00915741	2e-07
1012	ST6_MVMR-OA	rs1884897	Weight || id:ukb-b-11842	G	A	0.627369	-0.00251316	0.16
1013	ST6_MVMR-OA	rs188571030	Weight || id:ukb-b-11842	T	C	0.009827	0.00512874	0.59
1014	ST6_MVMR-OA	rs1910252	Weight || id:ukb-b-11842	T	C	0.167541	0.0135633	5.60003e-09
1015	ST6_MVMR-OA	rs1952256	Weight || id:ukb-b-11842	G	A	0.344972	0.0146919	6.89922e-16
1016	ST6_MVMR-OA	rs1962482	Weight || id:ukb-b-11842	T	G	0.167635	-0.00581709	0.012
1017	ST6_MVMR-OA	rs1984119	Weight || id:ukb-b-11842	C	T	0.255619	-0.0127522	2.39999e-10
1018	ST6_MVMR-OA	rs1985278	Weight || id:ukb-b-11842	T	G	0.390842	-0.00434831	0.015
1019	ST6_MVMR-OA	rs1985299	Weight || id:ukb-b-11842	G	A	0.501885	-0.00329196	0.0599998
1020	ST6_MVMR-OA	rs1990657	Weight || id:ukb-b-11842	C	T	0.428259	-0.0072926	3.2e-05
1021	ST6_MVMR-OA	rs1996711	Weight || id:ukb-b-11842	C	T	0.493564	-0.00933463	7.00003e-08
1022	ST6_MVMR-OA	rs2006122	Weight || id:ukb-b-11842	T	A	0.270193	0.0124167	2.59998e-10
1023	ST6_MVMR-OA	rs2034395	Weight || id:ukb-b-11842	T	G	0.16796	-0.010399	7.29995e-06
1024	ST6_MVMR-OA	rs2035901	Weight || id:ukb-b-11842	G	A	0.468331	0.0138274	1.9002e-15
1025	ST6_MVMR-OA	rs2061708	Weight || id:ukb-b-11842	C	G	0.588907	-0.00761336	1.6e-05
1026	ST6_MVMR-OA	rs2065036	Weight || id:ukb-b-11842	T	C	0.651052	-0.00354359	0.0530005
1027	ST6_MVMR-OA	rs2072346	Weight || id:ukb-b-11842	T	C	0.809566	0.0211852	7.39946e-22
1028	ST6_MVMR-OA	rs2093210	Weight || id:ukb-b-11842	T	C	0.607419	-0.020186	7.89951e-30
1029	ST6_MVMR-OA	rs2099333	Weight || id:ukb-b-11842	T	C	0.178745	-0.00224154	0.32
1030	ST6_MVMR-OA	rs2110748	Weight || id:ukb-b-11842	A	C	0.977872	0.00278403	0.64
1031	ST6_MVMR-OA	rs2119753	Weight || id:ukb-b-11842	G	A	0.390167	-0.0100428	1.7e-08
1032	ST6_MVMR-OA	rs2151248	Weight || id:ukb-b-11842	C	G	0.730665	-0.00139791	0.47
1033	ST6_MVMR-OA	rs215226	Weight || id:ukb-b-11842	G	A	0.403893	0.00813695	4.60002e-06
1034	ST6_MVMR-OA	rs2157323	Weight || id:ukb-b-11842	C	T	0.732515	0.00663627	0.000690001
1035	ST6_MVMR-OA	rs2181834	Weight || id:ukb-b-11842	T	G	0.550244	0.0156076	3.90032e-19
1036	ST6_MVMR-OA	rs219162	Weight || id:ukb-b-11842	G	C	0.672362	0.00241236	0.19
1037	ST6_MVMR-OA	rs2194411	Weight || id:ukb-b-11842	A	G	0.128424	0.0249213	1.80011e-21
1038	ST6_MVMR-OA	rs2219320	Weight || id:ukb-b-11842	C	T	0.253865	-0.00646726	0.00109999
1039	ST6_MVMR-OA	rs2229094	Weight || id:ukb-b-11842	C	T	0.254515	-0.00918211	3.89996e-06
1040	ST6_MVMR-OA	rs2239748	Weight || id:ukb-b-11842	T	C	0.361085	-0.00621889	0.000599998
1041	ST6_MVMR-OA	rs2240169	Weight || id:ukb-b-11842	T	C	0.337204	0.00465505	0.0109999
1042	ST6_MVMR-OA	rs2270894	Weight || id:ukb-b-11842	G	C	0.203234	-0.0182983	2.60016e-16
1043	ST6_MVMR-OA	rs2276190	Weight || id:ukb-b-11842	A	G	0.277361	0.013067	1.80011e-11
1044	ST6_MVMR-OA	rs227745	Weight || id:ukb-b-11842	A	T	0.270427	0.00765071	9.09997e-05
1045	ST6_MVMR-OA	rs228279	Weight || id:ukb-b-11842	C	T	0.226838	-0.00844076	4.90004e-05
1046	ST6_MVMR-OA	rs2290154	Weight || id:ukb-b-11842	C	T	0.358315	-0.00472085	0.00929994
1047	ST6_MVMR-OA	rs2302580	Weight || id:ukb-b-11842	T	C	0.42075	-0.00342088	0.0519996
1048	ST6_MVMR-OA	rs2303597	Weight || id:ukb-b-11842	C	T	0.705862	-0.00374754	0.05
1049	ST6_MVMR-OA	rs2305141	Weight || id:ukb-b-11842	G	A	0.595993	0.00960826	5.19996e-08
1050	ST6_MVMR-OA	rs2307111	Weight || id:ukb-b-11842	C	T	0.395017	-0.0265756	9.70063e-51
1051	ST6_MVMR-OA	rs2326181	Weight || id:ukb-b-11842	T	C	0.498774	-0.00621609	0.000350002
1052	ST6_MVMR-OA	rs235763	Weight || id:ukb-b-11842	C	T	0.402446	-0.00821971	3.89996e-06
1053	ST6_MVMR-OA	rs2378788	Weight || id:ukb-b-11842	G	A	0.733286	-0.00322783	0.1
1054	ST6_MVMR-OA	rs2384145	Weight || id:ukb-b-11842	C	G	0.413771	0.00863999	8.70001e-07
1055	ST6_MVMR-OA	rs2396625	Weight || id:ukb-b-11842	A	T	0.421318	-0.0152456	6.20012e-18
1056	ST6_MVMR-OA	rs2410728	Weight || id:ukb-b-11842	G	C	0.758969	0.00278585	0.17
1057	ST6_MVMR-OA	rs2427312	Weight || id:ukb-b-11842	T	C	0.200168	-0.00535895	0.0140001
1058	ST6_MVMR-OA	rs244711	Weight || id:ukb-b-11842	T	C	0.685887	0.0159156	1.99986e-15
1059	ST6_MVMR-OA	rs246185	Weight || id:ukb-b-11842	C	T	0.322534	0.00706104	0.00016
1060	ST6_MVMR-OA	rs2475314	Weight || id:ukb-b-11842	A	G	0.60066	-0.000537273	0.760001
1061	ST6_MVMR-OA	rs2512892	Weight || id:ukb-b-11842	C	T	0.566078	0.00816907	3.2e-06
1062	ST6_MVMR-OA	rs2513299	Weight || id:ukb-b-11842	T	C	0.846404	0.0197698	3.80014e-16
1063	ST6_MVMR-OA	rs2527166	Weight || id:ukb-b-11842	T	C	0.797441	-0.00441915	0.0430002
1064	ST6_MVMR-OA	rs2545101	Weight || id:ukb-b-11842	T	C	0.209339	5.26336e-05	0.98
1065	ST6_MVMR-OA	rs2568958	Weight || id:ukb-b-11842	A	G	0.60366	0.018097	1.10002e-24
1066	ST6_MVMR-OA	rs2570515	Weight || id:ukb-b-11842	T	C	0.741637	0.000801127	0.69
1067	ST6_MVMR-OA	rs2577955	Weight || id:ukb-b-11842	T	C	0.802786	-0.0149227	8.00018e-12
1068	ST6_MVMR-OA	rs2592831	Weight || id:ukb-b-11842	C	T	0.335235	0.0120303	5.19996e-11
1069	ST6_MVMR-OA	rs2595508	Weight || id:ukb-b-11842	G	A	0.233239	-0.00503653	0.0140001
1070	ST6_MVMR-OA	rs2610986	Weight || id:ukb-b-11842	T	C	0.655477	-0.00900508	1.5e-06
1071	ST6_MVMR-OA	rs2613946	Weight || id:ukb-b-11842	G	A	0.368219	0.00577246	0.00140001
1072	ST6_MVMR-OA	rs261532	Weight || id:ukb-b-11842	T	G	0.293228	0.0138935	2.90001e-13
1073	ST6_MVMR-OA	rs264766	Weight || id:ukb-b-11842	C	T	0.67146	0.00913171	7.29995e-07
1074	ST6_MVMR-OA	rs2648725	Weight || id:ukb-b-11842	A	T	0.213203	0.00312297	0.14
1075	ST6_MVMR-OA	rs2654969	Weight || id:ukb-b-11842	G	A	0.770173	-0.00738805	0.000350002
1076	ST6_MVMR-OA	rs2663335	Weight || id:ukb-b-11842	T	A	0.193027	-0.00400847	0.0710003
1077	ST6_MVMR-OA	rs2675228	Weight || id:ukb-b-11842	T	C	0.903857	-0.0101119	0.000599998
1078	ST6_MVMR-OA	rs2678204	Weight || id:ukb-b-11842	G	T	0.340179	0.0202308	1.59993e-28
1079	ST6_MVMR-OA	rs2697546	Weight || id:ukb-b-11842	G	A	0.677785	-0.00279619	0.13
1080	ST6_MVMR-OA	rs2715094	Weight || id:ukb-b-11842	A	G	0.746797	-0.00824069	3.69999e-05
1081	ST6_MVMR-OA	rs2724616	Weight || id:ukb-b-11842	G	A	0.645159	-0.0114242	3.2e-10
1082	ST6_MVMR-OA	rs2732744	Weight || id:ukb-b-11842	C	T	0.234176	-0.00278115	0.18
1083	ST6_MVMR-OA	rs273974	Weight || id:ukb-b-11842	T	C	0.482505	0.006378	0.000239999
1084	ST6_MVMR-OA	rs2741311	Weight || id:ukb-b-11842	C	T	0.921478	-0.00611692	0.0580003
1085	ST6_MVMR-OA	rs2746026	Weight || id:ukb-b-11842	T	C	0.402468	0.00408205	0.021
1086	ST6_MVMR-OA	rs274668	Weight || id:ukb-b-11842	T	C	0.675724	-0.0102802	2.99999e-08
1087	ST6_MVMR-OA	rs2755237	Weight || id:ukb-b-11842	C	A	0.14935	-0.00419977	0.0850002
1088	ST6_MVMR-OA	rs2763263	Weight || id:ukb-b-11842	A	T	0.244644	-0.00775693	0.000129999
1089	ST6_MVMR-OA	rs2780226	Weight || id:ukb-b-11842	T	C	0.910401	-0.0319429	5.19996e-26
1090	ST6_MVMR-OA	rs2789514	Weight || id:ukb-b-11842	A	G	0.867934	0.0048448	0.061
1091	ST6_MVMR-OA	rs2802295	Weight || id:ukb-b-11842	G	A	0.626112	0.0232941	1e-38
1092	ST6_MVMR-OA	rs2808290	Weight || id:ukb-b-11842	T	C	0.502539	0.00662824	0.000140001
1093	ST6_MVMR-OA	rs2812237	Weight || id:ukb-b-11842	A	G	0.161206	-0.0104835	9.59997e-06
1094	ST6_MVMR-OA	rs2830581	Weight || id:ukb-b-11842	A	G	0.159828	-0.003201	0.18
1095	ST6_MVMR-OA	rs2837996	Weight || id:ukb-b-11842	C	T	0.651414	0.00762843	2.90001e-05
1096	ST6_MVMR-OA	rs28481863	Weight || id:ukb-b-11842	A	G	0.80628	-0.0116186	1.29999e-07
1097	ST6_MVMR-OA	rs28503877	Weight || id:ukb-b-11842	G	C	0.272543	0.00161494	0.41
1098	ST6_MVMR-OA	rs285187	Weight || id:ukb-b-11842	A	G	0.873172	-0.0105679	5.30005e-05
1099	ST6_MVMR-OA	rs28576486	Weight || id:ukb-b-11842	A	G	0.484162	-0.00731129	2.99999e-05
1100	ST6_MVMR-OA	rs28625289	Weight || id:ukb-b-11842	T	A	0.820128	-0.00190587	0.4
1101	ST6_MVMR-OA	rs28682325	Weight || id:ukb-b-11842	C	T	0.041913	0.018583	1.79999e-05
1102	ST6_MVMR-OA	rs28701981	Weight || id:ukb-b-11842	C	T	0.349793	0.0117319	1.40001e-10
1103	ST6_MVMR-OA	rs2871960	Weight || id:ukb-b-11842	C	A	0.444654	0.0329859	4.70002e-80
1104	ST6_MVMR-OA	rs28757157	Weight || id:ukb-b-11842	T	C	0.043332	-0.0199865	3.2e-06
1105	ST6_MVMR-OA	rs28929474	Weight || id:ukb-b-11842	T	C	0.019766	0.0343811	3.69999e-08
1106	ST6_MVMR-OA	rs2897968	Weight || id:ukb-b-11842	A	G	0.607076	0.0128858	4.40048e-13
1107	ST6_MVMR-OA	rs2925155	Weight || id:ukb-b-11842	T	C	0.261237	-0.00460965	0.021
1108	ST6_MVMR-OA	rs2993548	Weight || id:ukb-b-11842	G	C	0.013818	0.0286605	0.00012
1109	ST6_MVMR-OA	rs3020407	Weight || id:ukb-b-11842	A	G	0.68089	-0.00675047	0.000280001
1110	ST6_MVMR-OA	rs3020623	Weight || id:ukb-b-11842	A	G	0.369318	0.00265665	0.14
1111	ST6_MVMR-OA	rs310585	Weight || id:ukb-b-11842	C	T	0.528084	-0.000818929	0.64
1112	ST6_MVMR-OA	rs310796	Weight || id:ukb-b-11842	T	G	0.680947	0.0121642	7.10068e-11
1113	ST6_MVMR-OA	rs3116168	Weight || id:ukb-b-11842	C	T	0.71881	0.00981393	3.29997e-07
1114	ST6_MVMR-OA	rs3118906	Weight || id:ukb-b-11842	A	G	0.278281	-0.0197744	1.9002e-24
1115	ST6_MVMR-OA	rs332194	Weight || id:ukb-b-11842	C	T	0.799859	-0.00728644	0.0008
1116	ST6_MVMR-OA	rs34074573	Weight || id:ukb-b-11842	G	A	0.162426	0.019244	2.80027e-16
1117	ST6_MVMR-OA	rs34118426	Weight || id:ukb-b-11842	G	A	0.30442	-0.00978456	2.1e-07
1118	ST6_MVMR-OA	rs34223321	Weight || id:ukb-b-11842	A	C	0.300077	0.0126073	2.70023e-11
1119	ST6_MVMR-OA	rs34454426	Weight || id:ukb-b-11842	A	G	0.049436	-0.00218118	0.58
1120	ST6_MVMR-OA	rs34517439	Weight || id:ukb-b-11842	A	C	0.12179	0.0504268	2.99985e-79
1121	ST6_MVMR-OA	rs34544557	Weight || id:ukb-b-11842	T	C	0.454415	-0.0107492	8.10009e-10
1122	ST6_MVMR-OA	rs34587452	Weight || id:ukb-b-11842	C	G	0.215169	-0.0115481	4.30002e-08
1123	ST6_MVMR-OA	rs34594435	Weight || id:ukb-b-11842	T	C	0.195586	0.0136463	4.30002e-10
1126	ST6_MVMR-OA	rs34776209	Weight || id:ukb-b-11842	T	C	0.247555	-0.0136635	1.20005e-11
1127	ST6_MVMR-OA	rs34831515	Weight || id:ukb-b-11842	T	C	0.231824	-0.00736817	0.000359998
1128	ST6_MVMR-OA	rs34849253	Weight || id:ukb-b-11842	A	G	0.321512	0.00668902	0.000389996
1129	ST6_MVMR-OA	rs34958982	Weight || id:ukb-b-11842	C	T	0.350235	0.00777888	1.79999e-05
1130	ST6_MVMR-OA	rs34970912	Weight || id:ukb-b-11842	G	C	0.033227	0.0216531	7.69999e-06
1131	ST6_MVMR-OA	rs35130225	Weight || id:ukb-b-11842	A	G	0.540628	-0.0113178	7.29962e-11
1132	ST6_MVMR-OA	rs351373	Weight || id:ukb-b-11842	T	G	0.377148	-0.00550646	0.002
1133	ST6_MVMR-OA	rs35307904	Weight || id:ukb-b-11842	A	G	0.122482	-0.017466	5.40008e-11
1134	ST6_MVMR-OA	rs35348430	Weight || id:ukb-b-11842	G	A	0.143066	-0.00527652	0.0340001
1135	ST6_MVMR-OA	rs35628589	Weight || id:ukb-b-11842	T	C	0.070302	0.00943077	0.008
1136	ST6_MVMR-OA	rs35697587	Weight || id:ukb-b-11842	A	G	0.508111	-0.0126995	2.80027e-13
1137	ST6_MVMR-OA	rs35756741	Weight || id:ukb-b-11842	T	C	0.09234	-0.00948392	0.0016
1138	ST6_MVMR-OA	rs35874463	Weight || id:ukb-b-11842	G	A	0.057667	0.0241918	8.10028e-11
1139	ST6_MVMR-OA	rs35917062	Weight || id:ukb-b-11842	A	G	0.107077	-0.00443001	0.11
1140	ST6_MVMR-OA	rs35954730	Weight || id:ukb-b-11842	A	G	0.289544	-0.00453075	0.0179999
1141	ST6_MVMR-OA	rs35990522	Weight || id:ukb-b-11842	A	T	0.074823	0.0161726	9.69996e-07
1142	ST6_MVMR-OA	rs36061954	Weight || id:ukb-b-11842	T	C	0.398768	0.00734335	3.40001e-05
1143	ST6_MVMR-OA	rs36226649	Weight || id:ukb-b-11842	C	T	0.066557	0.0148301	2.1e-05
1144	ST6_MVMR-OA	rs365352	Weight || id:ukb-b-11842	A	G	0.244355	-0.0202727	7.29962e-24
1145	ST6_MVMR-OA	rs3751921	Weight || id:ukb-b-11842	G	A	0.415942	0.00299005	0.0899995
1146	ST6_MVMR-OA	rs3771382	Weight || id:ukb-b-11842	G	C	0.571159	-0.0110032	3.2e-10
1147	ST6_MVMR-OA	rs3790086	Weight || id:ukb-b-11842	G	C	0.454624	0.00660276	0.00015
1148	ST6_MVMR-OA	rs3795949	Weight || id:ukb-b-11842	A	C	0.483122	0.00673666	9.90011e-05
1149	ST6_MVMR-OA	rs37978	Weight || id:ukb-b-11842	G	A	0.48878	0.00467719	0.00719996
1150	ST6_MVMR-OA	rs3807945	Weight || id:ukb-b-11842	A	G	0.474268	0.00765732	1.09999e-05
1151	ST6_MVMR-OA	rs3812163	Weight || id:ukb-b-11842	T	A	0.468539	0.0155751	3.10027e-19
1152	ST6_MVMR-OA	rs3814883	Weight || id:ukb-b-11842	T	C	0.4824	0.0265473	1.80011e-52
1153	ST6_MVMR-OA	rs3821156	Weight || id:ukb-b-11842	G	A	0.402279	-0.0119429	1.69981e-11
1154	ST6_MVMR-OA	rs3866205	Weight || id:ukb-b-11842	T	A	0.862613	0.00605144	0.017
1155	ST6_MVMR-OA	rs4055791	Weight || id:ukb-b-11842	T	C	0.416794	-0.0135973	1.20005e-14
1156	ST6_MVMR-OA	rs4072917	Weight || id:ukb-b-11842	A	G	0.474244	0.0113416	8.10028e-11
1157	ST6_MVMR-OA	rs41271299	Weight || id:ukb-b-11842	T	C	0.051262	0.0467985	8.49963e-33
1158	ST6_MVMR-OA	rs418280	Weight || id:ukb-b-11842	C	G	0.537281	0.00388474	0.0259998
1159	ST6_MVMR-OA	rs42039	Weight || id:ukb-b-11842	T	C	0.24431	0.0258994	1.39991e-37
1160	ST6_MVMR-OA	rs4239436	Weight || id:ukb-b-11842	G	A	0.789072	0.0253911	8.4004e-33
1161	ST6_MVMR-OA	rs4252548	Weight || id:ukb-b-11842	T	C	0.021904	-0.024044	5e-05
1162	ST6_MVMR-OA	rs4261944	Weight || id:ukb-b-11842	G	T	0.364938	0.0115229	1.7e-10
1163	ST6_MVMR-OA	rs4287972	Weight || id:ukb-b-11842	T	C	0.49824	-0.00771288	8.09991e-06
1164	ST6_MVMR-OA	rs4291276	Weight || id:ukb-b-11842	G	A	0.765575	-0.0114544	2.39999e-08
1165	ST6_MVMR-OA	rs4293126	Weight || id:ukb-b-11842	A	G	0.484199	0.00399127	0.0219999
1166	ST6_MVMR-OA	rs429343	Weight || id:ukb-b-11842	G	A	0.57657	-0.0128541	2.29985e-13
1167	ST6_MVMR-OA	rs4302014	Weight || id:ukb-b-11842	C	G	0.508004	-0.00944545	6.19998e-08
1168	ST6_MVMR-OA	rs4339935	Weight || id:ukb-b-11842	T	G	0.484396	-0.00618438	0.000369999
1169	ST6_MVMR-OA	rs4361209	Weight || id:ukb-b-11842	G	A	0.222761	0.00470058	0.025
1170	ST6_MVMR-OA	rs4401680	Weight || id:ukb-b-11842	G	T	0.782238	0.00628474	0.00269998
1171	ST6_MVMR-OA	rs4421120	Weight || id:ukb-b-11842	A	G	0.160513	0.00664639	0.00490004
1172	ST6_MVMR-OA	rs4469245	Weight || id:ukb-b-11842	T	A	0.66272	-0.0110919	1.40001e-09
1173	ST6_MVMR-OA	rs4477562	Weight || id:ukb-b-11842	T	C	0.128658	0.0289656	1.69981e-28
1174	ST6_MVMR-OA	rs4541010	Weight || id:ukb-b-11842	C	T	0.450225	0.00518261	0.00299999
1175	ST6_MVMR-OA	rs45446698	Weight || id:ukb-b-11842	G	T	0.041871	-0.00530239	0.22
1176	ST6_MVMR-OA	rs4545829	Weight || id:ukb-b-11842	A	G	0.564374	0.00169686	0.33
1177	ST6_MVMR-OA	rs45474992	Weight || id:ukb-b-11842	T	C	0.036165	-0.036652	6.79986e-15
1178	ST6_MVMR-OA	rs45478299	Weight || id:ukb-b-11842	A	G	0.180991	0.00311776	0.17
1179	ST6_MVMR-OA	rs45601237	Weight || id:ukb-b-11842	A	G	0.327649	0.00305439	0.0990011
1180	ST6_MVMR-OA	rs4589131	Weight || id:ukb-b-11842	G	T	0.590587	-0.00904436	2.69998e-07
1181	ST6_MVMR-OA	rs4658403	Weight || id:ukb-b-11842	T	C	0.833669	-0.0132709	1.09999e-08
1182	ST6_MVMR-OA	rs4720831	Weight || id:ukb-b-11842	A	G	0.574623	-0.007521	1.89998e-05
1183	ST6_MVMR-OA	rs4723399	Weight || id:ukb-b-11842	C	G	0.38763	-0.0027395	0.12
1184	ST6_MVMR-OA	rs4735769	Weight || id:ukb-b-11842	C	A	0.28557	0.015831	1.80011e-16
1185	ST6_MVMR-OA	rs4756786	Weight || id:ukb-b-11842	A	C	0.311753	-0.00897187	1.7e-06
1186	ST6_MVMR-OA	rs4788891	Weight || id:ukb-b-11842	G	A	0.834677	0.00777501	0.000879995
1187	ST6_MVMR-OA	rs4814656	Weight || id:ukb-b-11842	A	G	0.436648	-0.00496023	0.00439997
1188	ST6_MVMR-OA	rs483465	Weight || id:ukb-b-11842	G	A	0.749311	0.0110061	3.59998e-08
1189	ST6_MVMR-OA	rs484455	Weight || id:ukb-b-11842	A	G	0.481438	-0.00809581	3.40001e-06
1190	ST6_MVMR-OA	rs4858940	Weight || id:ukb-b-11842	C	T	0.885571	0.0243171	3.80014e-19
1191	ST6_MVMR-OA	rs4865956	Weight || id:ukb-b-11842	A	T	0.696529	-0.00727896	0.00012
1192	ST6_MVMR-OA	rs4870056	Weight || id:ukb-b-11842	A	G	0.456621	0.016625	1e-21
1193	ST6_MVMR-OA	rs4870941	Weight || id:ukb-b-11842	C	G	0.237869	-0.0129866	3.29997e-10
1194	ST6_MVMR-OA	rs4886782	Weight || id:ukb-b-11842	A	G	0.355009	-0.00516534	0.00460002
1195	ST6_MVMR-OA	rs4887952	Weight || id:ukb-b-11842	A	G	0.203715	0.00268074	0.21
1196	ST6_MVMR-OA	rs4899401	Weight || id:ukb-b-11842	G	A	0.553207	-0.00797259	5.39995e-06
1197	ST6_MVMR-OA	rs4906203	Weight || id:ukb-b-11842	T	C	0.233804	-0.00771038	0.00017
1198	ST6_MVMR-OA	rs4929923	Weight || id:ukb-b-11842	C	T	0.645196	0.016097	6.4003e-19
1199	ST6_MVMR-OA	rs4938330	Weight || id:ukb-b-11842	G	C	0.206453	0.00119315	0.58
1200	ST6_MVMR-OA	rs4944961	Weight || id:ukb-b-11842	T	C	0.31676	0.0016432	0.38
1201	ST6_MVMR-OA	rs496072	Weight || id:ukb-b-11842	T	C	0.41157	0.010718	1.2e-09
1202	ST6_MVMR-OA	rs4969471	Weight || id:ukb-b-11842	G	C	0.702685	0.00490025	0.01
1203	ST6_MVMR-OA	rs4982404	Weight || id:ukb-b-11842	T	C	0.541606	0.007372	2.5e-05
1204	ST6_MVMR-OA	rs4986172	Weight || id:ukb-b-11842	T	C	0.342286	-0.0088319	1.40001e-06
1205	ST6_MVMR-OA	rs498685	Weight || id:ukb-b-11842	C	T	0.59422	-0.00170474	0.33
1206	ST6_MVMR-OA	rs508347	Weight || id:ukb-b-11842	C	T	0.703146	-0.0124971	4.70002e-11
1207	ST6_MVMR-OA	rs511987	Weight || id:ukb-b-11842	C	T	0.368314	-0.00727893	7.00003e-05
1208	ST6_MVMR-OA	rs519384	Weight || id:ukb-b-11842	A	T	0.28531	0.0102779	8.99995e-08
1209	ST6_MVMR-OA	rs527393	Weight || id:ukb-b-11842	A	G	0.468152	0.00847336	9.80009e-07
1210	ST6_MVMR-OA	rs52826764	Weight || id:ukb-b-11842	T	C	0.029581	-0.0239659	2.69998e-06
1211	ST6_MVMR-OA	rs55726184	Weight || id:ukb-b-11842	A	G	0.113042	-0.0110017	0.00012
1212	ST6_MVMR-OA	rs55726687	Weight || id:ukb-b-11842	A	G	0.209719	0.0229087	5.00035e-27
1213	ST6_MVMR-OA	rs55749333	Weight || id:ukb-b-11842	T	C	0.638555	-0.00594983	0.001
1214	ST6_MVMR-OA	rs55778236	Weight || id:ukb-b-11842	C	T	0.278922	0.00638659	0.000959997
1215	ST6_MVMR-OA	rs55837722	Weight || id:ukb-b-11842	C	G	0.087243	0.0054721	0.0749998
1216	ST6_MVMR-OA	rs55914260	Weight || id:ukb-b-11842	T	C	0.183888	0.00594027	0.00819993
1217	ST6_MVMR-OA	rs55944294	Weight || id:ukb-b-11842	A	C	0.108845	0.0145184	1.7e-07
1218	ST6_MVMR-OA	rs55998444	Weight || id:ukb-b-11842	C	T	0.337809	0.00251828	0.17
1219	ST6_MVMR-OA	rs56011514	Weight || id:ukb-b-11842	G	A	0.370528	0.00468973	0.00899995
1220	ST6_MVMR-OA	rs56077950	Weight || id:ukb-b-11842	T	C	0.31949	0.0139013	7.39946e-14
1221	ST6_MVMR-OA	rs56094641	Weight || id:ukb-b-11842	G	A	0.404568	0.0605499	3.49945e-257
1222	ST6_MVMR-OA	rs56128104	Weight || id:ukb-b-11842	C	G	0.236083	0.00376171	0.0659994
1223	ST6_MVMR-OA	rs56260582	Weight || id:ukb-b-11842	G	A	0.13838	-0.0215798	7.39946e-18
1224	ST6_MVMR-OA	rs56400819	Weight || id:ukb-b-11842	G	A	0.555542	0.00519002	0.00299999
1225	ST6_MVMR-OA	rs56694848	Weight || id:ukb-b-11842	A	G	0.236013	-0.00677537	0.000959997
1226	ST6_MVMR-OA	rs56858768	Weight || id:ukb-b-11842	A	G	0.296854	0.0107779	1.6e-08
1227	ST6_MVMR-OA	rs57519358	Weight || id:ukb-b-11842	G	A	0.025468	-0.0133908	0.015
1228	ST6_MVMR-OA	rs5759006	Weight || id:ukb-b-11842	G	C	0.490903	0.000397053	0.82
1229	ST6_MVMR-OA	rs57636386	Weight || id:ukb-b-11842	C	T	0.083837	-0.0364801	4.19952e-31
1230	ST6_MVMR-OA	rs578475	Weight || id:ukb-b-11842	G	C	0.305213	-0.00876075	3.40001e-06
1231	ST6_MVMR-OA	rs57989773	Weight || id:ukb-b-11842	C	T	0.24501	0.0148461	7.59976e-13
1232	ST6_MVMR-OA	rs58087925	Weight || id:ukb-b-11842	T	C	0.237841	0.00592611	0.00389996
1233	ST6_MVMR-OA	rs58862095	Weight || id:ukb-b-11842	T	C	0.419271	-0.0161829	4.10015e-20
1234	ST6_MVMR-OA	rs591269	Weight || id:ukb-b-11842	T	C	0.589412	-0.00459702	0.0089
1235	ST6_MVMR-OA	rs59407416	Weight || id:ukb-b-11842	T	G	0.327224	0.00770445	3.2e-05
1236	ST6_MVMR-OA	rs595767	Weight || id:ukb-b-11842	G	A	0.51897	-0.0038634	0.0269998
1237	ST6_MVMR-OA	rs59735916	Weight || id:ukb-b-11842	T	C	0.164934	0.0074263	0.0016
1238	ST6_MVMR-OA	rs59951000	Weight || id:ukb-b-11842	T	C	0.041873	-0.0223666	2.59998e-07
1239	ST6_MVMR-OA	rs59985551	Weight || id:ukb-b-11842	T	C	0.226226	-0.0217016	7.8001e-26
1240	ST6_MVMR-OA	rs6010778	Weight || id:ukb-b-11842	C	T	0.344138	0.00264087	0.15
1241	ST6_MVMR-OA	rs60131767	Weight || id:ukb-b-11842	A	G	0.47488	0.00109195	0.53
1242	ST6_MVMR-OA	rs6020201	Weight || id:ukb-b-11842	A	C	0.223901	5.45248e-05	0.98
1243	ST6_MVMR-OA	rs6024734	Weight || id:ukb-b-11842	T	C	0.260236	0.00658802	0.000959997
1244	ST6_MVMR-OA	rs60655524	Weight || id:ukb-b-11842	A	G	0.018039	-0.00410789	0.53
1245	ST6_MVMR-OA	rs6071822	Weight || id:ukb-b-11842	A	G	0.238324	0.00427565	0.0359998
1246	ST6_MVMR-OA	rs60764613	Weight || id:ukb-b-11842	T	G	0.144885	0.0163775	4.10015e-11
1247	ST6_MVMR-OA	rs6082358	Weight || id:ukb-b-11842	T	C	0.66991	-0.00920308	8.40001e-07
1248	ST6_MVMR-OA	rs610798	Weight || id:ukb-b-11842	C	G	0.105937	0.018978	1.50003e-11
1249	ST6_MVMR-OA	rs6119945	Weight || id:ukb-b-11842	A	G	0.177408	-0.00652263	0.00470002
1250	ST6_MVMR-OA	rs61635866	Weight || id:ukb-b-11842	C	T	0.252702	0.00639183	0.00140001
1251	ST6_MVMR-OA	rs61729527	Weight || id:ukb-b-11842	T	C	0.051906	-0.0220176	1.89998e-08
1252	ST6_MVMR-OA	rs61732778	Weight || id:ukb-b-11842	A	G	0.071039	0.0149492	8.9e-06
1253	ST6_MVMR-OA	rs61776719	Weight || id:ukb-b-11842	A	C	0.553808	-0.00913207	1.5e-07
1254	ST6_MVMR-OA	rs61849823	Weight || id:ukb-b-11842	C	T	0.164114	0.0108435	4.39997e-06
1255	ST6_MVMR-OA	rs61903695	Weight || id:ukb-b-11842	G	A	0.254969	0.0117242	4.09996e-09
1256	ST6_MVMR-OA	rs61950149	Weight || id:ukb-b-11842	C	T	0.116181	-0.00840413	0.00239999
1257	ST6_MVMR-OA	rs61987429	Weight || id:ukb-b-11842	T	C	0.349823	-0.00533364	0.00359998
1258	ST6_MVMR-OA	rs62010237	Weight || id:ukb-b-11842	A	T	0.074693	0.00716321	0.0309999
[truncated: 1,746 more rows]

## Sheet: ST7_height-knee OA
		SNP	EA	OA	beta	chr	pos	pval
1	ST7_height-knee OA	rs10010325	A	C	0.0219746	4	106106353	1.50003e-63
2	ST7_height-knee OA	rs10011137	G	A	0.00889408	4	56498199	1.39991e-11
3	ST7_height-knee OA	rs10031777	C	T	0.0127793	4	48498290	9.8992e-23
4	ST7_height-knee OA	rs1004982	C	T	-0.0125604	15	51613811	1.20005e-20
5	ST7_height-knee OA	rs10059884	A	C	-0.0272971	5	32832474	9.30037e-94
6	ST7_height-knee OA	rs10061757	C	G	0.0133108	5	56086805	2.90001e-22
7	ST7_height-knee OA	rs10082476	G	A	-0.0185987	10	124164654	1.99986e-34
8	ST7_height-knee OA	rs10098103	C	T	-0.010138	8	23397081	3.19963e-11
9	ST7_height-knee OA	rs10105330	T	C	0.0147157	8	58136501	2.90001e-11
10	ST7_height-knee OA	rs10114341	C	T	0.00855366	9	96919182	8.69961e-11
11	ST7_height-knee OA	rs10114881	C	T	0.00811157	9	76676071	7.90005e-09
12	ST7_height-knee OA	rs10123659	G	T	0.0126909	9	83235735	1.9002e-11
13	ST7_height-knee OA	rs10129429	A	G	-0.0217387	14	92430831	4.10015e-60
14	ST7_height-knee OA	rs10131337	T	C	0.0144346	14	37144516	5.19996e-21
15	ST7_height-knee OA	rs1013495	T	C	-0.0214739	10	81140253	5.79963e-60
16	ST7_height-knee OA	rs10139746	G	A	-0.0149366	14	75040338	9.79941e-30
17	ST7_height-knee OA	rs10155941	C	T	-0.0116492	7	134422732	5.90065e-19
18	ST7_height-knee OA	rs10165255	G	A	-0.0163525	2	10199601	1.10002e-35
19	ST7_height-knee OA	rs10181220	T	C	-0.00841115	2	20035567	1.79999e-10
20	ST7_height-knee OA	rs1019075	T	C	-0.00859973	14	73884047	7.19946e-11
21	ST7_height-knee OA	rs1020048	C	A	-0.0174125	9	86666993	3.90032e-25
22	ST7_height-knee OA	rs10202701	T	C	0.0186846	2	232328681	2.19989e-46
23	ST7_height-knee OA	rs10207736	T	A	0.0126352	2	217863554	2.09991e-19
24	ST7_height-knee OA	rs10221274	T	G	-0.011654	17	68093498	6.4003e-18
25	ST7_height-knee OA	rs10233251	G	A	0.0201774	7	46211533	1.99986e-23
26	ST7_height-knee OA	rs10241336	C	T	-0.0147019	7	19610215	1.50003e-27
27	ST7_height-knee OA	rs10248846	A	G	-0.0162727	7	101733647	2.59998e-09
28	ST7_height-knee OA	rs10253161	G	A	-0.00819728	7	46996392	1.09999e-08
29	ST7_height-knee OA	rs10283100	G	A	0.0314181	8	120596023	4.19952e-28
30	ST7_height-knee OA	rs10401891	T	C	-0.0201602	19	4962848	1e-46
31	ST7_height-knee OA	rs1042838	A	C	-0.00999404	11	100933412	1.29999e-08
32	ST7_height-knee OA	rs1043413	G	C	0.0191614	19	41939297	5.00035e-46
33	ST7_height-knee OA	rs1043463	T	A	-0.00930946	2	32843295	3.59998e-10
34	ST7_height-knee OA	rs1043547	T	G	-0.0119203	14	93406789	7.50067e-15
35	ST7_height-knee OA	rs1044299	T	C	0.0214915	1	176811873	8.00018e-61
36	ST7_height-knee OA	rs10498672	G	C	0.0201025	6	7797840	3.29989e-32
37	ST7_height-knee OA	rs1050969	C	T	0.031159	8	103661730	1.5e-09
38	ST7_height-knee OA	rs1051547	C	T	-0.00962221	16	19279380	5.19996e-13
39	ST7_height-knee OA	rs1052256	G	A	0.0193679	1	172363488	1.69981e-31
40	ST7_height-knee OA	rs1056173	A	G	-0.0176427	7	5364041	1.59993e-17
41	ST7_height-knee OA	rs1065368	C	T	0.0127506	16	1036860	2.99985e-21
42	ST7_height-knee OA	rs1074683	G	C	-0.0300431	20	32304653	2.80027e-90
43	ST7_height-knee OA	rs10748128	T	G	0.0257921	12	69827658	9.49948e-79
44	ST7_height-knee OA	rs10756792	T	C	0.0134419	9	16726119	3.50026e-19
45	ST7_height-knee OA	rs10770705	C	A	-0.0152113	12	20857467	2.70023e-28
46	ST7_height-knee OA	rs10773083	T	G	-0.0167543	12	124791650	2.29985e-33
47	ST7_height-knee OA	rs10775348	G	A	0.0189637	16	88806348	1.39991e-39
48	ST7_height-knee OA	rs10789401	G	A	-0.00996766	1	42081111	6.89922e-13
49	ST7_height-knee OA	rs10826579	A	G	-0.0137741	10	29491536	1.20005e-13
50	ST7_height-knee OA	rs10831284	A	G	-0.0121675	11	94667964	4.09996e-10
51	ST7_height-knee OA	rs10832961	G	C	-0.015509	11	18653957	3.69999e-24
52	ST7_height-knee OA	rs10840242	C	T	0.00954039	11	9474382	3.50026e-13
53	ST7_height-knee OA	rs10861678	A	G	-0.015574	12	107319661	5.30029e-26
54	ST7_height-knee OA	rs10874746	C	T	0.0157216	1	93323971	9.8992e-31
55	ST7_height-knee OA	rs10901216	A	G	-0.0218278	9	133471891	7.70016e-57
56	ST7_height-knee OA	rs10916606	T	C	0.0165895	1	224570425	1.69981e-25
57	ST7_height-knee OA	rs10922478	G	A	0.0189841	1	89144053	7.59976e-48
58	ST7_height-knee OA	rs10923724	T	C	0.00948975	1	119546842	4.79954e-13
59	ST7_height-knee OA	rs10943915	T	A	0.0106931	6	83617970	6.29941e-14
60	ST7_height-knee OA	rs10945540	A	G	-0.0148538	6	158738975	2.99985e-27
61	ST7_height-knee OA	rs10948	T	G	-0.0174758	19	10754905	2.99985e-36
62	ST7_height-knee OA	rs10953083	A	C	0.0102163	7	92657034	9.09913e-15
63	ST7_height-knee OA	rs10980706	T	G	-0.0160075	9	113803627	9.30037e-26
64	ST7_height-knee OA	rs10989088	A	G	0.00984569	9	98823407	1.39991e-11
65	ST7_height-knee OA	rs10995319	C	T	-0.0140418	10	52762887	1.20005e-19
66	ST7_height-knee OA	rs11001271	A	G	0.00832546	10	76822260	3.2e-08
67	ST7_height-knee OA	rs11049708	C	T	-0.02959	12	28697814	2.19989e-94
68	ST7_height-knee OA	rs11051456	T	C	-0.0100846	12	31700912	6.70039e-12
69	ST7_height-knee OA	rs11058226	C	T	0.0160921	12	122938958	3.69999e-27
70	ST7_height-knee OA	rs11088114	A	C	0.0133054	21	30612396	6.49995e-10
71	ST7_height-knee OA	rs11122824	T	A	0.012421	2	121591475	1.9002e-13
72	ST7_height-knee OA	rs11129108	C	T	0.00750992	3	23179483	2.19999e-08
73	ST7_height-knee OA	rs11141738	T	C	-0.0124312	9	89910210	8.69961e-16
74	ST7_height-knee OA	rs11144782	G	C	-0.0118348	9	78795213	7.39946e-12
75	ST7_height-knee OA	rs11152363	A	G	0.011541	18	53057188	1.29987e-11
76	ST7_height-knee OA	rs11167487	C	T	0.0123317	5	149301335	6.4998e-12
77	ST7_height-knee OA	rs111738917	A	G	-0.0288115	4	106240476	1.69981e-12
78	ST7_height-knee OA	rs11196169	G	A	-0.00785155	10	114721237	4.39997e-09
79	ST7_height-knee OA	rs11198898	C	A	-0.0202846	10	121118492	2.09991e-39
80	ST7_height-knee OA	rs11205303	C	T	0.0343588	1	149906413	5.00035e-149
81	ST7_height-knee OA	rs11209173	A	G	-0.00829042	1	68369950	1.29999e-08
82	ST7_height-knee OA	rs112153300	A	G	0.0241257	21	47547474	2.29985e-25
83	ST7_height-knee OA	rs11217863	A	G	-0.0222611	11	120293138	1.29987e-27
84	ST7_height-knee OA	rs11221158	T	C	-0.0120672	11	127980209	1.39991e-14
85	ST7_height-knee OA	rs11245333	A	C	0.0154443	10	126383088	7.10068e-31
86	ST7_height-knee OA	rs112471207	T	C	-0.0158455	2	172415930	6.4998e-26
87	ST7_height-knee OA	rs11252860	C	A	0.0139321	10	5024356	1.9002e-19
88	ST7_height-knee OA	rs11259936	C	A	0.0357708	15	84580582	1e-164
89	ST7_height-knee OA	rs112635811	T	C	-0.0142212	11	1930713	5.69994e-09
90	ST7_height-knee OA	rs113595815	G	T	-0.0200277	15	86071450	8.4004e-12
91	ST7_height-knee OA	rs113851505	T	C	-0.00927822	16	341988	4.70002e-08
92	ST7_height-knee OA	rs11466399	A	G	0.0275801	1	218591623	3.29989e-82
93	ST7_height-knee OA	rs114784809	A	G	0.0313514	5	127674221	7.00003e-14
94	ST7_height-knee OA	rs11553764	T	C	0.0124731	12	104415244	8.00018e-13
95	ST7_height-knee OA	rs116211567	C	T	-0.0239078	2	68425404	1.20005e-23
96	ST7_height-knee OA	rs11671106	T	C	-0.00829841	19	46367025	1.5e-09
97	ST7_height-knee OA	rs11678288	A	T	-0.0101942	2	65774687	1.50003e-14
98	ST7_height-knee OA	rs11681299	T	C	0.0224663	2	88901732	2.09991e-55
99	ST7_height-knee OA	rs116893322	A	G	0.016379	15	85524628	5.30029e-19
100	ST7_height-knee OA	rs11690176	A	G	-0.0111347	2	242356887	1.29987e-15
101	ST7_height-knee OA	rs1169738	A	G	0.0216198	12	121584410	6.1e-09
102	ST7_height-knee OA	rs11708067	G	A	-0.013468	3	123065778	7.29962e-19
103	ST7_height-knee OA	rs11708810	A	T	0.0143591	3	55500045	2.39994e-21
104	ST7_height-knee OA	rs11710894	T	C	-0.0121378	3	112991959	3.29989e-12
105	ST7_height-knee OA	rs11711770	G	A	-0.0142608	3	43066768	1.80011e-16
106	ST7_height-knee OA	rs11713042	C	T	0.0123825	3	41288004	2.39994e-21
107	ST7_height-knee OA	rs1171614	C	T	-0.0186864	10	61469538	3.19963e-33
108	ST7_height-knee OA	rs11720869	A	G	0.00947484	3	185619716	9.3994e-12
109	ST7_height-knee OA	rs11722554	A	G	-0.0319218	4	5016883	8.10028e-21
110	ST7_height-knee OA	rs11741562	G	T	0.00822685	5	79893662	2.19999e-08
111	ST7_height-knee OA	rs11743919	T	C	-0.011314	5	156754251	1e-12
112	ST7_height-knee OA	rs11746047	T	C	0.0114831	5	123997308	1.59993e-17
113	ST7_height-knee OA	rs11747997	C	A	0.0115007	5	142790752	1.59993e-16
114	ST7_height-knee OA	rs11754773	G	A	0.0426973	6	34577257	5.90065e-81
115	ST7_height-knee OA	rs11774206	C	T	-0.015328	8	144375815	2.39994e-23
116	ST7_height-knee OA	rs11775903	G	A	0.00918727	8	25321076	5.70033e-12
117	ST7_height-knee OA	rs117793215	T	C	0.0277968	15	100535681	6.29941e-14
118	ST7_height-knee OA	rs1178172	C	T	0.0152921	7	18794541	8.9002e-22
119	ST7_height-knee OA	rs117829095	A	C	0.015465	7	1932374	4.49997e-10
120	ST7_height-knee OA	rs11783598	C	T	0.008088	8	4798388	7.79992e-10
121	ST7_height-knee OA	rs1179947	A	G	-0.00973182	12	122442444	7.79992e-10
122	ST7_height-knee OA	rs118173451	C	T	-0.0545347	22	28356600	9.09913e-25
123	ST7_height-knee OA	rs11857726	A	G	-0.0138048	15	41530359	1.39991e-24
124	ST7_height-knee OA	rs11877685	A	G	-0.0115027	18	41880210	3.40001e-10
125	ST7_height-knee OA	rs11898716	G	A	0.0108291	2	241828311	4.79954e-14
126	ST7_height-knee OA	rs11947952	G	C	0.00852434	4	144252964	3.2e-10
127	ST7_height-knee OA	rs11955153	C	T	-0.0232208	5	170864548	1.69981e-51
128	ST7_height-knee OA	rs11957435	C	T	-0.0121185	5	122657858	6.4003e-14
129	ST7_height-knee OA	rs11998884	T	C	0.0188111	9	33684436	7.50067e-12
130	ST7_height-knee OA	rs12051048	A	C	0.026557	16	783864	2.39994e-65
131	ST7_height-knee OA	rs12055151	A	T	-0.00910456	5	50418925	3.90032e-11
132	ST7_height-knee OA	rs12103006	G	A	0.0120475	16	24726237	1e-19
133	ST7_height-knee OA	rs12126112	T	C	-0.00910344	1	85730595	1.2e-08
134	ST7_height-knee OA	rs12130046	A	G	-0.0168305	1	67444043	4.00037e-20
135	ST7_height-knee OA	rs12130750	C	T	0.0088774	1	200208417	1.99986e-11
136	ST7_height-knee OA	rs12132534	G	C	0.0107798	1	147098986	6.19998e-09
137	ST7_height-knee OA	rs12148447	T	C	-0.0245162	15	38366667	9.79941e-11
138	ST7_height-knee OA	rs12185993	A	T	0.0102095	3	188565410	6.29941e-11
139	ST7_height-knee OA	rs12209223	A	C	0.0313272	6	76164589	9.09913e-48
140	ST7_height-knee OA	rs12342779	G	T	-0.0308688	9	119122437	5.10035e-80
141	ST7_height-knee OA	rs12348423	C	A	-0.0131373	9	4740251	2.90001e-18
142	ST7_height-knee OA	rs12362444	A	G	-0.00855126	11	45278317	9.09913e-11
143	ST7_height-knee OA	rs12406530	G	A	-0.016474	1	113117213	1.10002e-24
144	ST7_height-knee OA	rs12452505	G	C	-0.0298046	17	63556402	9.8992e-57
145	ST7_height-knee OA	rs12452590	G	T	0.0129203	17	60720058	6.20012e-21
146	ST7_height-knee OA	rs12459155	G	C	-0.0135334	19	4774475	4.10015e-12
147	ST7_height-knee OA	rs12466227	G	A	-0.0102371	2	60148940	4.60045e-15
148	ST7_height-knee OA	rs12478285	A	G	0.00801252	2	109051753	1e-09
149	ST7_height-knee OA	rs12483653	T	C	-0.0129415	21	17355049	8.99912e-16
150	ST7_height-knee OA	rs12497944	A	G	-0.0110169	3	24044111	2.70023e-13
151	ST7_height-knee OA	rs12517974	C	A	0.010044	5	137744369	5.1e-09
152	ST7_height-knee OA	rs12552167	T	C	0.0175781	9	139322927	6.20012e-34
153	ST7_height-knee OA	rs12584892	T	C	-0.0130725	13	73624534	3.29989e-14
154	ST7_height-knee OA	rs12586289	T	G	0.0126157	14	55262780	1.9002e-21
155	ST7_height-knee OA	rs12592845	T	C	-0.0251655	15	48684958	3.29989e-28
156	ST7_height-knee OA	rs12622270	C	T	-0.0104133	2	164449314	2.19999e-09
157	ST7_height-knee OA	rs12645070	A	G	0.0242564	4	57770106	4.90004e-47
158	ST7_height-knee OA	rs12648093	G	A	-0.0136056	4	123838758	9.79941e-20
159	ST7_height-knee OA	rs12668269	T	A	0.00998126	7	65779510	7.39946e-12
160	ST7_height-knee OA	rs12669267	T	C	-0.0176304	7	73304636	1.29987e-19
161	ST7_height-knee OA	rs12813930	C	T	-0.0126495	12	120950713	5.30029e-15
162	ST7_height-knee OA	rs12868316	T	C	0.00931154	13	113878523	3.2e-09
163	ST7_height-knee OA	rs12903939	A	G	-0.0114684	15	101641034	1.69981e-12
164	ST7_height-knee OA	rs1291066	C	G	0.0157438	20	35790918	3.50026e-21
165	ST7_height-knee OA	rs12924101	C	A	-0.0133876	16	89862906	1.9002e-15
166	ST7_height-knee OA	rs12952981	A	G	0.0122798	17	79409189	2.99985e-19
167	ST7_height-knee OA	rs12966785	A	G	-0.0116103	18	22858941	9.70063e-18
168	ST7_height-knee OA	rs12968652	A	G	-0.014194	18	46501070	1.50003e-25
169	ST7_height-knee OA	rs12982509	C	T	0.0181866	19	3412057	1.9002e-30
170	ST7_height-knee OA	rs12985850	A	G	0.0250589	19	2155042	2.29985e-77
171	ST7_height-knee OA	rs13014796	A	G	-0.0170775	2	200321050	8.60003e-23
172	ST7_height-knee OA	rs13041213	A	T	0.0247857	20	47800829	3.40017e-57
173	ST7_height-knee OA	rs13168903	G	T	-0.00800838	5	158517233	1.5e-09
174	ST7_height-knee OA	rs1317867	G	A	0.0185562	17	21276114	6.59933e-45
175	ST7_height-knee OA	rs13178887	C	T	-0.0200087	5	88355993	1.29987e-50
176	ST7_height-knee OA	rs13179048	A	C	0.0122048	5	95542726	5.50047e-18
177	ST7_height-knee OA	rs13226864	A	G	0.0116434	7	100499315	4.60045e-12
178	ST7_height-knee OA	rs13251736	C	T	-0.0183806	8	32291790	9.09997e-10
179	ST7_height-knee OA	rs13334364	C	T	-0.0254216	16	67332365	1.9002e-24
180	ST7_height-knee OA	rs13340461	T	C	0.0179591	6	41924278	5.19996e-35
181	ST7_height-knee OA	rs13406427	G	C	0.0115864	2	46878351	2.60016e-15
182	ST7_height-knee OA	rs13412980	A	C	-0.00985618	2	1545231	7.00003e-09
183	ST7_height-knee OA	rs1352982	G	A	0.0100862	10	25332461	1.10002e-13
184	ST7_height-knee OA	rs1353778	T	A	-0.00852307	3	134088443	2e-10
185	ST7_height-knee OA	rs136029	A	G	0.0119752	22	46236425	4.00037e-19
186	ST7_height-knee OA	rs138198562	C	T	0.0217132	12	46429309	2.90001e-12
187	ST7_height-knee OA	rs138548025	C	T	0.0194099	4	135114664	4.60002e-09
188	ST7_height-knee OA	rs138937927	T	C	-0.0449331	16	51095561	1.69981e-25
189	ST7_height-knee OA	rs1393421	A	G	0.0159563	15	38369210	3.2e-09
190	ST7_height-knee OA	rs1395602	C	A	0.00983951	16	4911239	7.89951e-14
191	ST7_height-knee OA	rs140182288	T	C	0.0234688	1	2226159	2.39999e-08
192	ST7_height-knee OA	rs140753094	A	C	0.0149373	1	40641118	3.40017e-14
193	ST7_height-knee OA	rs1415701	A	G	-0.0314558	6	130345835	5.60015e-100
194	ST7_height-knee OA	rs1420150	G	C	-0.00956276	7	33321872	1.5e-09
195	ST7_height-knee OA	rs142190120	T	C	-0.0460584	2	219953832	2.70023e-15
196	ST7_height-knee OA	rs143384	G	A	0.0593269	20	34025756	1e-200
197	ST7_height-knee OA	rs143840904	T	C	-0.103446	11	2813322	1.20005e-100
198	ST7_height-knee OA	rs144351518	G	A	-0.0364062	4	1893651	1.20005e-21
199	ST7_height-knee OA	rs1443536	G	A	0.031917	4	82174165	2.30144e-112
200	ST7_height-knee OA	rs1443749	T	C	0.01181	7	121960438	2.49977e-18
201	ST7_height-knee OA	rs1443930	G	T	0.00803607	8	109012769	2e-08
202	ST7_height-knee OA	rs145873050	T	G	-0.0255731	1	150766213	2.59998e-10
203	ST7_height-knee OA	rs146381464	A	C	0.0798442	3	51463177	4.10015e-74
204	ST7_height-knee OA	rs1468177	C	T	0.010722	22	30544559	5.70033e-15
205	ST7_height-knee OA	rs146851424	C	A	0.0943173	13	50377910	3.69999e-95
206	ST7_height-knee OA	rs147110934	T	G	-0.0662951	19	55993436	1.29987e-54
207	ST7_height-knee OA	rs147176253	A	G	-0.0183888	16	3946485	1.99986e-11
208	ST7_height-knee OA	rs1472565	C	T	-0.0150252	1	19755030	7.19946e-31
209	ST7_height-knee OA	rs1474647	T	C	-0.0133275	1	22441865	1.59993e-24
210	ST7_height-knee OA	rs147472851	A	G	0.0128882	14	36245495	1.99986e-17
211	ST7_height-knee OA	rs1490384	T	C	0.032697	6	126851160	1.59956e-140
212	ST7_height-knee OA	rs1490819	T	C	0.0162271	5	67099798	7.29962e-20
213	ST7_height-knee OA	rs149290349	A	G	0.0141698	2	43451957	1.29999e-08
214	ST7_height-knee OA	rs149802978	G	C	-0.0218764	5	102346866	8.10028e-14
215	ST7_height-knee OA	rs149840699	A	G	0.0189953	20	49210579	1.29987e-14
216	ST7_height-knee OA	rs150095746	G	A	0.0225464	8	76486799	1.29999e-08
217	ST7_height-knee OA	rs151123887	A	G	-0.0406349	20	34593288	1.39991e-18
218	ST7_height-knee OA	rs1512104	A	G	0.00890924	4	26021310	2.5e-08
219	ST7_height-knee OA	rs151305167	T	C	-0.0142065	2	5832142	6.89922e-11
220	ST7_height-knee OA	rs1513572	C	T	0.00745457	4	21850305	2.90001e-08
221	ST7_height-knee OA	rs1514134	C	T	-0.00915765	1	56116513	6.89922e-12
222	ST7_height-knee OA	rs1524065	A	C	0.0161542	7	38126589	4.49987e-32
223	ST7_height-knee OA	rs1531851	C	T	-0.00829137	2	20694122	2e-08
224	ST7_height-knee OA	rs1545552	G	A	0.0237003	2	33360338	2.39994e-61
225	ST7_height-knee OA	rs1563387	T	G	-0.00831581	8	121179924	1.09999e-09
226	ST7_height-knee OA	rs1569364	T	C	-0.0113582	8	116629732	1e-17
227	ST7_height-knee OA	rs1573891	C	G	-0.0339015	15	99186488	3.40017e-79
228	ST7_height-knee OA	rs1574220	C	T	0.0220335	5	314518	7.39946e-20
229	ST7_height-knee OA	rs1593071	C	A	-0.0181821	5	42786309	8.9002e-44
230	ST7_height-knee OA	rs1599473	T	G	-0.0199866	8	120475358	4.60045e-39
231	ST7_height-knee OA	rs1624841	T	C	0.0103182	18	7556208	8.30004e-10
232	ST7_height-knee OA	rs1679910	A	G	0.00900739	1	53582321	8.19974e-12
233	ST7_height-knee OA	rs16824590	A	G	-0.0157893	2	203137347	9.09913e-15
234	ST7_height-knee OA	rs16905189	G	C	-0.0274204	8	135598132	4.10015e-90
235	ST7_height-knee OA	rs16928433	A	G	-0.0135168	12	1546814	5.10035e-11
236	ST7_height-knee OA	rs16942323	C	T	-0.0926082	15	89383764	4.69894e-116
237	ST7_height-knee OA	rs16951879	T	C	0.0332192	17	1969912	1.20005e-12
238	ST7_height-knee OA	rs17034560	A	G	0.0199313	1	10229158	6.29999e-09
239	ST7_height-knee OA	rs17038164	C	T	-0.0306447	1	118862669	6.4998e-95
240	ST7_height-knee OA	rs17038954	T	C	0.0199328	2	1645673	1.20005e-13
241	ST7_height-knee OA	rs17148514	T	C	-0.0135592	11	85526399	1.10002e-18
242	ST7_height-knee OA	rs17157112	G	T	-0.0162004	7	28779946	5.50047e-35
243	ST7_height-knee OA	rs17197114	C	T	0.0158329	14	21894526	5.90065e-20
244	ST7_height-knee OA	rs17199964	A	G	-0.0155788	4	102707791	1.2e-10
245	ST7_height-knee OA	rs172179	C	G	-0.00987559	13	30177337	1.50003e-13
246	ST7_height-knee OA	rs17236066	A	G	0.017539	2	174863486	2.90001e-13
247	ST7_height-knee OA	rs1729090	T	C	-0.00980812	8	13107258	4.10015e-13
248	ST7_height-knee OA	rs1730040	G	A	0.0155556	3	158030962	5.10035e-32
249	ST7_height-knee OA	rs17357954	T	G	0.0304968	1	41487337	2.09991e-84
250	ST7_height-knee OA	rs17400325	C	T	0.0402301	2	178565913	3.29989e-35
251	ST7_height-knee OA	rs17409588	C	T	0.010157	5	31528627	3.90032e-13
252	ST7_height-knee OA	rs1741344	T	C	-0.0200927	20	4101800	2.39994e-49
253	ST7_height-knee OA	rs174529	C	T	-0.00931697	11	61543961	6.09958e-12
254	ST7_height-knee OA	rs17454369	C	G	0.0194408	4	87666334	8.10028e-12
255	ST7_height-knee OA	rs17472816	G	A	-0.0238025	10	12020794	1.80011e-16
256	ST7_height-knee OA	rs17511102	T	A	0.0321776	2	37960613	3.40017e-45
257	ST7_height-knee OA	rs17592880	G	A	-0.0191343	11	59286521	2e-09
258	ST7_height-knee OA	rs17599450	T	C	0.00909659	19	30328753	1.29999e-10
259	ST7_height-knee OA	rs17741562	C	T	0.00956635	2	148563066	3.69999e-09
260	ST7_height-knee OA	rs17800727	G	A	0.020833	16	53481010	5.10035e-48
261	ST7_height-knee OA	rs17855988	C	G	0.0190333	7	73474825	1.20005e-17
262	ST7_height-knee OA	rs184090834	A	T	-0.086633	2	219873482	4.00037e-52
263	ST7_height-knee OA	rs1863758	G	A	0.0081748	15	56151030	1.09999e-08
264	ST7_height-knee OA	rs1867780	G	C	-0.014751	15	77407114	4.70002e-24
265	ST7_height-knee OA	rs1875969	C	G	-0.0130602	5	168269313	6.59933e-23
266	ST7_height-knee OA	rs1884897	G	A	-0.0345351	20	6612832	4.60257e-142
267	ST7_height-knee OA	rs188571030	T	C	0.0474622	15	75786845	2.29985e-11
268	ST7_height-knee OA	rs1889643	A	C	-0.00967997	6	141721197	7.8001e-11
269	ST7_height-knee OA	rs1910252	T	C	0.016643	8	49407362	2.39994e-21
270	ST7_height-knee OA	rs1948047	C	T	0.0114274	6	47585912	3.10027e-15
271	ST7_height-knee OA	rs1952256	G	A	0.0327572	1	184035116	3.1989e-127
272	ST7_height-knee OA	rs1961247	T	C	0.00841727	11	32949014	1.29999e-09
273	ST7_height-knee OA	rs1962482	T	G	-0.0122811	1	86313536	1.69981e-12
274	ST7_height-knee OA	rs1984119	C	T	-0.0295024	9	98368761	2.29985e-84
275	ST7_height-knee OA	rs1985278	T	G	-0.0152699	1	21091861	5.40008e-30
276	ST7_height-knee OA	rs1985299	G	A	0.00882874	3	183538416	1.9002e-11
277	ST7_height-knee OA	rs1990657	C	T	-0.0178406	5	171220503	1.20005e-41
278	ST7_height-knee OA	rs1996711	C	T	-0.0120917	3	146980646	1.59993e-20
279	ST7_height-knee OA	rs2006122	T	A	0.0374011	17	61987405	4.79733e-141
280	ST7_height-knee OA	rs2016437	G	T	0.00948708	1	235539355	2.49977e-12
281	ST7_height-knee OA	rs2034395	T	G	-0.0234328	2	121610186	2.49977e-41
282	ST7_height-knee OA	rs2035901	G	A	0.0239698	4	145521867	7.00003e-75
283	ST7_height-knee OA	rs2061708	C	G	-0.0176111	1	103417203	1.69981e-40
284	ST7_height-knee OA	rs2065036	T	C	-0.0094055	22	28099361	1.20005e-11
285	ST7_height-knee OA	rs2072346	T	C	0.0157038	16	4027423	4.49987e-21
286	ST7_height-knee OA	rs2093210	T	C	-0.0289701	14	60957279	5.19996e-103
287	ST7_height-knee OA	rs2099333	T	C	-0.0197806	19	19605963	9.30037e-31
288	ST7_height-knee OA	rs2110748	A	C	-0.0312838	2	202345476	1.39991e-12
289	ST7_height-knee OA	rs2131371	C	A	0.014953	12	46796522	8.80035e-26
290	ST7_height-knee OA	rs2138628	A	T	-0.0160451	9	108931732	5.40008e-30
291	ST7_height-knee OA	rs215226	G	A	0.0188864	12	591300	1.80011e-45
292	ST7_height-knee OA	rs2157323	C	T	0.0146702	6	116729779	1.29987e-23
293	ST7_height-knee OA	rs2181834	T	G	0.0158175	10	102661251	3.10027e-33
294	ST7_height-knee OA	rs219162	G	C	0.00962182	2	33219099	4.30031e-12
295	ST7_height-knee OA	rs2194411	A	G	0.0433997	3	185548663	1.39959e-107
296	ST7_height-knee OA	rs2219320	C	T	-0.0181363	1	26803430	3.69999e-34
297	ST7_height-knee OA	rs2229094	C	T	-0.0241271	6	31540556	3.90032e-59
298	ST7_height-knee OA	rs2239748	T	C	0.0141323	13	33101817	5.90065e-25
299	ST7_height-knee OA	rs2240169	T	C	0.00865227	19	1018830	4.49997e-10
300	ST7_height-knee OA	rs2270894	G	C	-0.0273135	3	9975386	2.09991e-59
301	ST7_height-knee OA	rs227745	A	T	0.0193513	17	54762165	1.59993e-39
302	ST7_height-knee OA	rs228279	C	T	-0.0160347	17	36918350	1.29987e-24
303	ST7_height-knee OA	rs2290154	C	T	-0.0152067	18	77211175	1.80011e-28
304	ST7_height-knee OA	rs2302580	T	C	-0.017225	4	8608634	1.50003e-38
305	ST7_height-knee OA	rs2303597	C	T	-0.013328	2	71780821	1.29987e-20
306	ST7_height-knee OA	rs2305141	G	A	0.0136081	2	233684402	8.9002e-25
307	ST7_height-knee OA	rs2326181	T	C	-0.00858957	20	3312596	5.50047e-11
308	ST7_height-knee OA	rs235763	C	T	-0.0159447	20	6705246	1.50003e-32
309	ST7_height-knee OA	rs2368274	T	G	-0.0129144	10	28193276	1.29999e-08
310	ST7_height-knee OA	rs2378788	G	A	-0.00863486	1	183918161	4.79999e-09
311	ST7_height-knee OA	rs2380893	G	A	0.00747402	2	141585138	1.2e-08
312	ST7_height-knee OA	rs2384145	C	G	0.0275068	2	25472066	1.10002e-96
313	ST7_height-knee OA	rs2410728	G	C	0.0110118	5	86340997	5.30029e-13
314	ST7_height-knee OA	rs2427312	T	C	-0.0112594	20	60970591	6.70039e-12
315	ST7_height-knee OA	rs244711	T	C	0.0390758	5	176509193	3.59749e-148
316	ST7_height-knee OA	rs246185	C	T	0.0180786	16	14395432	2.70023e-37
317	ST7_height-knee OA	rs2475314	A	G	-0.0108492	10	121644781	4.49987e-16
318	ST7_height-knee OA	rs2503716	T	C	0.0118798	1	2149292	9.20026e-19
319	ST7_height-knee OA	rs2513299	T	C	0.0221588	11	68410157	1e-33
320	ST7_height-knee OA	rs2527166	T	C	-0.00935315	8	5532881	1.2e-08
321	ST7_height-knee OA	rs2545101	T	C	-0.0110285	5	180646014	6.29941e-12
322	ST7_height-knee OA	rs2570515	T	C	-0.00929647	2	47297082	4.70002e-10
323	ST7_height-knee OA	rs2592831	C	T	0.0175838	4	1711404	2.90001e-37
324	ST7_height-knee OA	rs2595508	G	A	-0.0128559	2	232253390	8.00018e-17
325	ST7_height-knee OA	rs2610986	T	C	-0.0208969	4	18037231	8.9002e-50
326	ST7_height-knee OA	rs2613946	G	A	0.0111566	3	112825573	2.19989e-16
327	ST7_height-knee OA	rs261532	T	G	0.0149261	5	138949362	1.9002e-25
328	ST7_height-knee OA	rs264766	C	T	0.013044	5	64388979	5.30029e-21
329	ST7_height-knee OA	rs2648725	A	T	0.0212425	10	93015079	2.90001e-40
330	ST7_height-knee OA	rs2654969	G	A	-0.0139065	15	99532777	3.69999e-19
331	ST7_height-knee OA	rs2663335	T	A	-0.00968285	17	929741	6.59994e-09
332	ST7_height-knee OA	rs2675228	T	C	-0.0273216	3	13553380	6.70039e-35
333	ST7_height-knee OA	rs2697546	G	A	-0.00906238	5	90321288	8.10028e-11
334	ST7_height-knee OA	rs2715094	A	G	-0.0117822	7	50730452	4.30031e-15
335	ST7_height-knee OA	rs2715553	A	G	0.0145756	17	38496320	1.50003e-28
336	ST7_height-knee OA	rs2724616	G	A	-0.0207918	12	11870768	2.19989e-52
337	ST7_height-knee OA	rs2732744	C	T	-0.0096302	7	84842884	4.49997e-10
338	ST7_height-knee OA	rs273974	T	C	0.0126058	7	137614713	4.79954e-22
339	ST7_height-knee OA	rs2741311	C	T	-0.0287664	2	233239743	1.50003e-32
340	ST7_height-knee OA	rs2746026	T	C	0.0118755	17	18134354	5.79963e-19
341	ST7_height-knee OA	rs274668	T	C	-0.0110548	5	6711630	2.39994e-15
342	ST7_height-knee OA	rs2755237	C	A	-0.0141735	13	41109429	1.39991e-14
343	ST7_height-knee OA	rs2763263	A	T	-0.0213886	6	168814392	4.79954e-45
344	ST7_height-knee OA	rs2780226	T	C	-0.0626187	6	34199092	5.29663e-168
345	ST7_height-knee OA	rs2789514	A	G	0.0172252	9	129833029	8.4004e-19
346	ST7_height-knee OA	rs2793007	C	G	-0.0140682	9	125664882	3.40017e-14
347	ST7_height-knee OA	rs2808290	T	C	0.0142976	10	27900882	1.39991e-27
348	ST7_height-knee OA	rs2812237	A	G	-0.0180196	13	51299120	8.49963e-24
349	ST7_height-knee OA	rs2830581	A	G	-0.0142002	21	28293800	2.80027e-15
350	ST7_height-knee OA	rs2835676	T	C	0.00934873	21	38591311	2.29985e-11
351	ST7_height-knee OA	rs28481863	A	G	-0.0268967	12	123902361	1.69981e-59
352	ST7_height-knee OA	rs28503877	G	C	0.00954249	4	166319470	8.00018e-11
353	ST7_height-knee OA	rs285187	A	G	-0.0140466	20	42316582	1.10002e-12
354	ST7_height-knee OA	rs28519617	G	T	-0.0233554	3	135874930	1.80011e-56
355	ST7_height-knee OA	rs28576486	A	G	-0.0118971	19	7213287	2.60016e-19
356	ST7_height-knee OA	rs28625289	T	A	-0.00958788	4	120523005	1.6e-08
357	ST7_height-knee OA	rs28682325	C	T	0.0251796	2	54700447	9.79941e-15
358	ST7_height-knee OA	rs28701981	C	T	0.0302075	9	98217581	7.19449e-107
359	ST7_height-knee OA	rs2871960	C	A	0.0567077	3	141121814	1e-200
360	ST7_height-knee OA	rs28757157	T	C	-0.0396557	15	51545401	9.60064e-35
361	ST7_height-knee OA	rs28929474	T	C	0.101475	14	94844947	1.49968e-102
362	ST7_height-knee OA	rs2925155	T	C	-0.0185374	8	75886297	5.70033e-35
363	ST7_height-knee OA	rs2993548	G	C	0.0423292	1	212217131	3.69999e-14
364	ST7_height-knee OA	rs3020407	A	G	-0.0117944	6	152307261	2.09991e-17
365	ST7_height-knee OA	rs3020623	A	G	0.00953355	7	100772845	2.90001e-12
366	ST7_height-knee OA	rs3020644	G	A	-0.0236408	6	31894626	2.60016e-69
367	ST7_height-knee OA	rs310585	C	T	0.00833599	7	150895255	2.99999e-10
368	ST7_height-knee OA	rs310796	T	G	0.0150456	12	77453226	7.8001e-27
369	ST7_height-knee OA	rs3116168	C	T	0.0278148	2	232989831	7.50067e-83
370	ST7_height-knee OA	rs3118906	A	G	-0.0384798	13	51106788	6.39735e-152
371	ST7_height-knee OA	rs332194	C	T	-0.0167507	10	28922228	1.69981e-24
372	ST7_height-knee OA	rs34074573	G	A	0.0223614	14	23789955	2.60016e-36
373	ST7_height-knee OA	rs34118426	G	A	-0.0210752	12	94201279	5.90065e-50
374	ST7_height-knee OA	rs34454426	A	G	-0.0200949	3	87346735	1.99986e-11
375	ST7_height-knee OA	rs34517439	A	C	0.0313075	1	78450517	7.10068e-55
376	ST7_height-knee OA	rs34544557	T	C	-0.0118505	11	69911825	2.70023e-19
377	ST7_height-knee OA	rs34587452	C	G	-0.0192303	4	1009900	7.89951e-34
378	ST7_height-knee OA	rs34751492	C	T	-0.0180555	2	227268646	2.80001e-08
379	ST7_height-knee OA	rs34773647	T	G	0.0462097	1	150130983	1e-23
380	ST7_height-knee OA	rs34776209	T	C	-0.0270927	7	23513093	1.50003e-71
381	ST7_height-knee OA	rs34831515	T	C	-0.0184272	19	17275777	2.90001e-32
382	ST7_height-knee OA	rs34849253	A	G	0.0125179	18	33024107	1.69981e-18
383	ST7_height-knee OA	rs34958982	C	T	-0.0209286	11	47547046	8.60003e-53
384	ST7_height-knee OA	rs34970912	G	C	0.0271975	16	73068163	1.10002e-13
385	ST7_height-knee OA	rs35130225	A	G	-0.0114584	5	112116069	1.9002e-18
386	ST7_height-knee OA	rs351373	T	G	-0.00935616	1	212426631	2.80027e-12
387	ST7_height-knee OA	rs35307904	A	G	-0.0400395	9	78511889	1e-88
388	ST7_height-knee OA	rs35348430	G	A	-0.011362	10	96100627	1.40001e-09
389	ST7_height-knee OA	rs35628589	T	C	0.033654	20	61440005	3.90032e-36
390	ST7_height-knee OA	rs35665085	A	G	-0.0178688	22	17625915	4.49997e-10
391	ST7_height-knee OA	rs35756741	T	C	-0.0257975	12	12868701	4.60045e-30
392	ST7_height-knee OA	rs35874463	G	A	0.0557117	15	67457698	3.69999e-88
393	ST7_height-knee OA	rs35917062	A	G	-0.0173058	2	191660828	1.50003e-16
394	ST7_height-knee OA	rs35954730	A	G	-0.0217078	10	12943111	8.69961e-51
395	ST7_height-knee OA	rs35990522	A	T	0.0259624	9	119274481	1.59993e-25
396	ST7_height-knee OA	rs36226649	C	T	0.0372293	14	24835500	2.49977e-45
397	ST7_height-knee OA	rs3751877	C	T	-0.0138927	16	15154898	9.8992e-11
398	ST7_height-knee OA	rs3751921	G	A	0.00848555	17	25642315	1.6e-10
399	ST7_height-knee OA	rs3756668	A	G	-0.0128523	5	67596088	8.30042e-23
400	ST7_height-knee OA	rs3795949	A	C	0.0194778	2	23926932	7.70016e-51
401	ST7_height-knee OA	rs37978	G	A	0.0152603	7	8017851	2.29985e-31
402	ST7_height-knee OA	rs3807945	A	G	0.0198638	7	20415826	4.10015e-52
403	ST7_height-knee OA	rs3821156	G	A	-0.0133128	2	36741530	1.69981e-23
404	ST7_height-knee OA	rs3866205	T	A	0.0119719	4	124089399	2.90001e-10
405	ST7_height-knee OA	rs3925	A	G	-0.0096461	8	38281658	2.39999e-10
406	ST7_height-knee OA	rs41271299	T	C	0.088775	6	19839415	1.1995e-200
407	ST7_height-knee OA	rs42039	T	C	0.0452162	7	92244422	2.09894e-194
408	ST7_height-knee OA	rs4239436	G	A	0.0497094	18	20731930	1e-200
409	ST7_height-knee OA	rs4252548	T	C	-0.0671304	19	55879672	7.59976e-51
410	ST7_height-knee OA	rs4287972	T	C	-0.0125379	4	88645798	5.19996e-22
411	ST7_height-knee OA	rs4291276	G	A	-0.0193876	8	23173591	5.50047e-36
412	ST7_height-knee OA	rs4293126	A	G	0.0126315	11	122804133	9.3994e-22
413	ST7_height-knee OA	rs4339935	T	G	-0.00819393	10	4986044	4.09996e-10
414	ST7_height-knee OA	rs4361209	G	A	0.0139216	22	39281636	1.59993e-18
415	ST7_height-knee OA	rs437853	C	T	0.0151544	2	196973	3.59998e-15
416	ST7_height-knee OA	rs4401680	G	T	0.0103098	6	140164286	4.79954e-11
417	ST7_height-knee OA	rs4415953	A	G	0.00871477	14	80943372	3.59998e-10
418	ST7_height-knee OA	rs4421120	A	G	0.0254146	5	32763118	2.29985e-46
419	ST7_height-knee OA	rs4510865	T	A	-0.0111613	8	12685204	9.20026e-12
420	ST7_height-knee OA	rs4541010	C	T	0.0106854	15	62207619	3.59998e-16
421	ST7_height-knee OA	rs45446698	G	T	0.0332674	7	99332948	1.80011e-24
422	ST7_height-knee OA	rs4545829	A	G	0.00790042	16	80005642	2.90001e-09
423	ST7_height-knee OA	rs45474992	T	C	-0.0254169	19	47724564	8.4004e-13
424	ST7_height-knee OA	rs45478299	A	G	0.0107146	7	87111321	2.69998e-10
425	ST7_height-knee OA	rs45601237	A	G	0.00767436	1	31196255	3.2e-08
426	ST7_height-knee OA	rs4630854	G	A	0.00797178	21	47437220	7.59994e-09
427	ST7_height-knee OA	rs467022	T	C	-0.0089874	5	55805639	1.7e-09
428	ST7_height-knee OA	rs4720831	A	G	-0.00933862	7	1566207	1.59993e-12
429	ST7_height-knee OA	rs4723399	C	G	-0.00950191	7	35273116	1.29987e-12
430	ST7_height-knee OA	rs4735769	C	A	0.0282712	8	78104676	9.30037e-85
431	ST7_height-knee OA	rs4756786	A	C	-0.0105649	11	14285900	7.50067e-14
432	ST7_height-knee OA	rs4788218	C	T	0.0157475	16	30055750	6.09958e-32
433	ST7_height-knee OA	rs4788891	G	A	0.0174413	17	73391145	3.50026e-23
434	ST7_height-knee OA	rs4814656	A	G	-0.0113647	20	17769540	5.10035e-18
435	ST7_height-knee OA	rs4865956	A	T	-0.0249252	5	54882505	9.8992e-69
436	ST7_height-knee OA	rs4870056	A	G	0.0226879	6	152162227	3.19963e-68
437	ST7_height-knee OA	rs4870941	C	G	-0.017544	8	126498828	1.99986e-29
438	ST7_height-knee OA	rs4886782	A	G	-0.0234146	15	74228810	2.09991e-65
439	ST7_height-knee OA	rs4887952	A	G	-0.0129638	16	78347216	1.9002e-15
440	ST7_height-knee OA	rs4899401	G	A	-0.0115377	14	37004549	2.90001e-18
441	ST7_height-knee OA	rs4906203	T	C	-0.0162773	14	102928991	8.80035e-26
442	ST7_height-knee OA	rs4908774	A	G	0.00927777	1	8770696	7.10003e-09
443	ST7_height-knee OA	rs4926633	C	T	-0.0215072	1	54887567	4.00037e-21
444	ST7_height-knee OA	rs4938330	G	C	-0.0091676	11	116928514	1.40001e-08
445	ST7_height-knee OA	rs4944961	T	C	0.00772868	11	74559481	3.79997e-08
446	ST7_height-knee OA	rs4969471	G	C	0.0158481	17	79977813	2.29985e-28
447	ST7_height-knee OA	rs4974930	C	A	0.0103433	4	39238456	4.30031e-11
448	ST7_height-knee OA	rs4974968	T	C	0.0136176	4	40172933	7.89951e-19
449	ST7_height-knee OA	rs4982404	T	C	0.0158641	14	21539684	3.59998e-33
450	ST7_height-knee OA	rs4986172	T	C	-0.0214313	17	43216281	1.80011e-54
451	ST7_height-knee OA	rs498685	C	T	-0.0124053	18	13088673	1.80011e-20
452	ST7_height-knee OA	rs505110	A	G	0.010915	18	331506	5.10035e-15
453	ST7_height-knee OA	rs508347	C	T	-0.0350415	7	28212824	6.69885e-133
454	ST7_height-knee OA	rs511987	C	T	-0.0117531	11	125981569	1.69981e-17
455	ST7_height-knee OA	rs519384	A	T	0.0240742	3	172168507	3.29989e-62
456	ST7_height-knee OA	rs527393	A	G	0.0177166	2	169709757	2.29985e-42
457	ST7_height-knee OA	rs52826764	T	C	-0.0574798	2	20205541	6.59933e-51
458	ST7_height-knee OA	rs55726184	A	G	-0.0183882	14	24834971	1.80011e-17
459	ST7_height-knee OA	rs55749333	T	C	-0.0247922	17	7371932	5.19996e-74
460	ST7_height-knee OA	rs55778236	C	T	0.0175666	5	115022380	1.39991e-33
461	ST7_height-knee OA	rs55837722	C	G	0.0159298	10	94850473	6.59933e-12
462	ST7_height-knee OA	rs55914260	T	C	0.0109028	18	29745501	1.40001e-10
463	ST7_height-knee OA	rs55944294	A	C	0.0134572	6	18993264	9.79941e-11
464	ST7_height-knee OA	rs55998444	C	T	0.00795873	2	128119846	6.69993e-09
465	ST7_height-knee OA	rs56011514	G	A	0.0129732	4	109456614	7.50067e-22
466	ST7_height-knee OA	rs56077950	T	C	0.0173134	4	122721412	3.19963e-35
467	ST7_height-knee OA	rs56128104	C	G	0.0112112	7	56071984	3.40017e-13
468	ST7_height-knee OA	rs56400819	G	A	0.0100086	8	143925374	2.99985e-14
469	ST7_height-knee OA	rs56694848	A	G	-0.00969126	9	691909	3.59998e-10
470	ST7_height-knee OA	rs57240476	T	C	0.0172839	17	44195432	1e-09
471	ST7_height-knee OA	rs57519358	G	A	-0.0375832	2	218595240	9.3994e-20
472	ST7_height-knee OA	rs578475	G	C	-0.0220614	5	134354896	1.80011e-54
473	ST7_height-knee OA	rs58087925	T	C	0.0125891	14	105983096	5.30029e-16
474	ST7_height-knee OA	rs591269	T	C	-0.00787997	6	140227929	2.1e-09
475	ST7_height-knee OA	rs59407416	T	G	0.0108766	10	23779283	7.00003e-15
476	ST7_height-knee OA	rs595767	G	A	-0.0210904	17	46957987	3.19963e-58
477	ST7_height-knee OA	rs59735916	T	C	0.0123654	12	94385877	2.60016e-12
478	ST7_height-knee OA	rs59951000	T	C	-0.0214303	18	74975828	6.79986e-11
479	ST7_height-knee OA	rs59985551	T	C	-0.0500625	2	56106928	1e-200
480	ST7_height-knee OA	rs6010778	C	T	0.00952757	20	61522019	5.30029e-12
481	ST7_height-knee OA	rs60131767	A	G	0.0087525	4	186703959	1.99986e-11
482	ST7_height-knee OA	rs6020201	A	C	-0.0131454	20	48634762	7.39946e-17
483	ST7_height-knee OA	rs6024734	T	C	0.0114482	20	54830299	2.80027e-14
484	ST7_height-knee OA	rs60655524	A	G	-0.0324986	8	67503514	4.00037e-11
485	ST7_height-knee OA	rs6071822	A	G	0.0107817	20	38472158	2.29985e-12
486	ST7_height-knee OA	rs6082358	T	C	-0.0125094	20	21230455	6.70039e-19
487	ST7_height-knee OA	rs610798	C	G	0.0230391	1	32347703	8.99912e-28
488	ST7_height-knee OA	rs6119945	A	G	-0.01335	20	31329256	1.69981e-14
489	ST7_height-knee OA	rs61635866	C	T	0.0096686	9	78555995	1.40001e-10
490	ST7_height-knee OA	rs61729527	T	C	-0.0234478	8	77761919	1.9002e-15
491	ST7_height-knee OA	rs61732778	A	G	0.0332657	3	187443314	1.9002e-39
492	ST7_height-knee OA	rs61776719	A	C	-0.0163478	1	38461319	4.49987e-36
493	ST7_height-knee OA	rs61849823	C	T	0.0173239	10	53290991	2.39994e-22
494	ST7_height-knee OA	rs61919240	A	T	0.0104752	12	8831954	5.60015e-14
495	ST7_height-knee OA	rs61950149	C	T	-0.0217942	13	21543502	2.29985e-25
496	ST7_height-knee OA	rs61987429	T	C	-0.0170242	14	65606248	1e-34
497	ST7_height-knee OA	rs62010237	A	T	-0.0160563	15	66760891	1.2e-10
498	ST7_height-knee OA	rs62090043	C	T	-0.0135924	17	1627704	1.39991e-19
499	ST7_height-knee OA	rs62274159	C	T	-0.01453	3	156885773	4.90004e-22
500	ST7_height-knee OA	rs62277396	G	C	-0.0297442	3	156432088	3.19963e-19
501	ST7_height-knee OA	rs62289317	T	G	0.0091854	4	7858189	1.59993e-11
502	ST7_height-knee OA	rs62294340	A	G	0.00919195	3	169155476	7.00003e-12
503	ST7_height-knee OA	rs62337444	T	C	0.0133312	4	144524940	2.49977e-13
504	ST7_height-knee OA	rs62338304	A	G	-0.00782167	4	149719861	2.90001e-08
505	ST7_height-knee OA	rs62358929	C	G	0.0193207	5	37785917	1.59993e-14
506	ST7_height-knee OA	rs62370473	A	G	-0.0115168	5	52767121	8.10028e-13
507	ST7_height-knee OA	rs62390617	C	G	0.0155324	6	1623627	6.00067e-16
508	ST7_height-knee OA	rs62396185	C	G	-0.040883	6	26180634	2.50035e-168
509	ST7_height-knee OA	rs62423399	A	C	-0.00939641	6	169030032	1.89998e-09
510	ST7_height-knee OA	rs62473545	A	G	-0.0146949	7	130636493	1.29987e-16
511	ST7_height-knee OA	rs62501195	C	A	-0.0287444	8	24041988	1.50003e-59
512	ST7_height-knee OA	rs62515437	T	G	0.0311254	8	57160328	8.4004e-88
513	ST7_height-knee OA	rs62621197	T	C	-0.102433	19	8670147	8.99498e-178
514	ST7_height-knee OA	rs6445804	G	A	-0.0168729	3	56664852	3.40017e-38
515	ST7_height-knee OA	rs6480350	C	T	0.00879218	10	70396822	3.59998e-11
516	ST7_height-knee OA	rs6508350	T	C	0.0100026	18	22707449	4.49987e-14
517	ST7_height-knee OA	rs6567160	C	T	0.0213133	18	57829135	1e-42
518	ST7_height-knee OA	rs6570503	T	C	-0.0140372	6	142611580	5.40008e-27
519	ST7_height-knee OA	rs6581626	G	A	-0.0161888	12	65711378	4.10015e-35
520	ST7_height-knee OA	rs659418	G	T	0.0361118	11	75284334	1.29987e-81
521	ST7_height-knee OA	rs6605522	G	A	0.0131363	6	169656531	1.59993e-13
522	ST7_height-knee OA	rs664317	C	A	-0.0137206	10	89812230	1.10002e-14
523	ST7_height-knee OA	rs66461782	T	A	0.0113561	1	71533287	8.60003e-15
524	ST7_height-knee OA	rs6658835	G	A	0.0151755	1	218520995	4.30031e-25
525	ST7_height-knee OA	rs6689375	T	A	-0.0266256	1	227721627	4.19952e-57
526	ST7_height-knee OA	rs6691831	G	A	0.0146009	1	11220180	1.80011e-22
527	ST7_height-knee OA	rs66989638	A	G	0.0184674	2	106689736	6.00067e-20
528	ST7_height-knee OA	rs67012296	G	C	0.0157353	1	93900325	1.9002e-11
529	ST7_height-knee OA	rs670318	C	T	0.0201031	1	63727542	2.70023e-11
530	ST7_height-knee OA	rs6739701	G	A	0.0122695	2	105132332	1.20005e-20
531	ST7_height-knee OA	rs6744603	T	C	-0.0169682	2	44476117	8.4004e-29
532	ST7_height-knee OA	rs67551338	T	C	0.0209748	12	3393100	2.19989e-14
533	ST7_height-knee OA	rs6756738	T	C	-0.0167469	2	47008964	1e-33
534	ST7_height-knee OA	rs6761931	G	A	-0.0174316	2	136150512	1.39991e-12
535	ST7_height-knee OA	rs6762578	A	G	0.0284391	3	128992047	6.09958e-73
536	ST7_height-knee OA	rs6780813	C	T	-0.0128969	3	33196428	5.00035e-11
537	ST7_height-knee OA	rs6814272	A	G	-0.00883618	4	83263637	9.59997e-09
538	ST7_height-knee OA	rs6822154	A	C	-0.0100071	4	120761791	3.90032e-13
539	ST7_height-knee OA	rs6824592	C	G	0.00791503	4	140059852	3.50002e-08
540	ST7_height-knee OA	rs6828122	G	A	-0.055648	4	18006052	1e-200
541	ST7_height-knee OA	rs683633	C	T	0.0134783	5	72400190	6.4003e-13
542	ST7_height-knee OA	rs686112	C	T	0.0116947	17	47325717	5.50047e-19
543	ST7_height-knee OA	rs6863213	T	C	0.0257648	5	131575932	4.30031e-86
544	ST7_height-knee OA	rs686489	G	A	0.00900068	11	57659832	1e-11
545	ST7_height-knee OA	rs6872083	G	A	-0.0153536	5	39418421	1.59993e-26
546	ST7_height-knee OA	rs6880702	A	G	-0.00882512	5	158921895	1.7e-10
547	ST7_height-knee OA	rs6892868	A	G	-0.00853485	5	41974551	1.09999e-08
[truncated: 204 more rows]

## Sheet: ST8_weight-knee OA
		SNP	EA	OA	beta	chr	pos	pval
[truncated: 484 more rows]

## Sheet: ST9_BMI-knee OA
		SNP	EA	OA	beta	chr	pos	pval
[truncated: 460 more rows]

## Sheet: ST10_waistcircumference-knee OA
		SNP	EA	OA	beta	chr	pos	pval
[truncated: 362 more rows]

[truncated: 8 more sheets: ST11_hip circumference-knee OA, ST12_MVMR-knee OA, ST13_height-hip OA, ST14_weight-hip OA, ST15_BMI-hip OA, ST16_waist circumference-hip OA, ST17_hip circumference-hip OA, ST18_waist MVMR-hip OA]
